# Supplementary material for: Variation and evolution analysis of SARS-CoV-2 using self-game sequence optimization
Source: Front Microbiol. 2024 Nov 11;15:1485748. doi: 10.3389/fmicb.2024.1485748 (PMC11586374; doi:10.3389/fmicb.2024.1485748)
Supplement: Supplementary file 3 [file Table_3.xlsx]

## Sheet: Sheet1
Supplementary File 3
(detailed information of 73 antibodies)
ID	PDBCode	Antibody Type	Chain Spike	HL	RBD	Resolution	Method	Closed clash	Open clash	Triple open clash	Triple open clash 7cak	Kd(nM)
1	6w41	CR3022	C	HL	X	3,08	X-ray	4270	3255	1878	647	115
2	6xc2	CC12.1	A	HL	X	3,11	X-ray	1291	4	4	72	17
3	6xc4	CC12.3	A	HL	X	2,34	X-ray	1393	0	0	53	14
4	6xe1	CV30	E	HL	X	2,75	X-ray	1478	0	0	18	3.6
5	6xkp	CV07-270	A	HL	X	2,72	X-ray	19	0	0	37	-
6	6xkq	CV07-250	A	HL	X	2,55	X-ray	152	0	0	12	0.05
7	7b3o	STE90-C11	E	HL	X	2,00	X-ray	1516	0	0	38	1.6
8	7beh	COVOX-316	E	HL	X	2,30	X-ray	0	0	0	29	8.76
9	7bei	COVOX-150	E	HL	X	1,77	X-ray	1347	0	0	51	0.19
10	7bej	COVOX-158	E	HL	X	2,42	X-ray	1382	0	0	49	3.73
11	7bwj	-	E	HL	X	2,85	X-ray	8	3	3	26	5.14
12	7bz5	B-38	A	HL	X	1,84	X-ray	1449	0	0	24	70.1
13	7c01	CB6	A	HL	X	2,88	X-ray	1595	0	0	39	2.49
14	7c2l	4A8	A	HL	O	3,10	Cryo-EM	5	9	0	66	92.7
15	7cwn_2	H014	B	DE	X	3,20	Cryo-EM	2060	516	68	10	-
16	7cdi	P2C-1F11	E	HL	X	2,96	X-ray	1584	0	0	43	2.12
17	7ch4	BD-604	R	HL	X	3,15	X-ray	1437	0	0	51	0.18
18	7chb	BD-236	R	HL	X	2,40	X-ray	1469	0	0	34	-
19	7chc_1	BD-629	R	HL	X	2,71	X-ray	1473	0	0	71	0.78
20	7chc_2	BD-368-2	R	AB	X	2,71	X-ray	0	0	0	9	0.54
21	7cho	P5A-1D2	E	HL	X	2,56	X-ray	1717	0	0	39	14
22	7chp	P5A-3C8	E	HL	X	2,36	X-ray	1250	1	1	42	1.3
23	7chs	P22A-1D1	E	HL	X	2,40	X-ray	1408	0	0	28	5.79
24	7cjf	-	C	AB	X	2,11	X-ray	1400	0	0	34	0.1
25	7cm4	CT-P59	A	HL	X	2,71	X-ray	115	0	0	38	0.03
26	7czx	P5A-1B9	A	HL	X	2,80	Cryo-EM	6	0	0	6	0.75
27	7djz	MW01	C	AB	X	2,40	X-ray	9	0	0	32	-
28	7dk0	MW05	C	AB	X	3,20	X-ray	7	1	1	58	-
29	7e7y	BD-623	R	AB	X	2,41	X-ray	20	0	0	22	-
30	7e86	BD-508	C	AB	X	2,90	X-ray	1231	0	0	64	-
31	7e88	BD-515	C	AB	X	3,14	X-ray	1615	0	0	40	-
32	7eam	7D6	A	HL	X	1,40	X-ray	2156	284	191	515	0.003
33	7ean	6D6	A	HL	X	1,91	X-ray	2071	230	261	446	0.01
34	7jmw	COVA1-16	A	HL	X	2,89	X-ray	4765	740	211	31	46
35	7bep_2	S309	E	HL	X	2,61	X-ray	31	0	0	51	0.2
36	7k9z_2	298	E	AB	X	2,95	X-ray	307	0	0	0	24
37	7k9z_1	52	E	HL	X	2,95	X-ray	918	5	16	160	12
38	7k43	S2M11	A	HL	X	2,60	Cryo-EM	23	0	0	27	66
39	7kfw	C1A-B3	A	HL	X	2,79	X-ray	1205	0	0	49	76.3
40	7kfx	C1A-C2	A	HL	X	2,23	X-ray	1310	0	0	38	14.1
41	7klg	15033	A	HL	X	3,20	X-ray	1596	0	0	62	0.3
42	7kmg	LY-CoV555	C	AB	X	2,16	X-ray	0	0	0	42	3.5
43	7kzb_1	CR3014-C8	C	HL	X	2,83	X-ray	3542	1820	382	19	61.1
44	7l5b	2-15	A	HL	X	3,18	X-ray	22	1	1	42	0.03
45	7l2e	4-18	A	HL	O	2,97	Cryo-EM	1	1	0	51	6.26
46	7lab	DH1052	C	HL	O	2,97	Cryo-EM	64	55	37	56	294
47	7jmw	COVA1-16	A	HL	X	2,89	X-ray	4765	740	211	31	46
48	7lm8_2	CV38-142	A	MN	X	1,94	X-ray	23	4	4	46	27
49	6w41	CR3022	C	HL	X	3,08	X-ray	4270	3255	1878	647	115
50	7lop_1	CV05-163	A	HL	X	2,25	X-ray	23	0	0	12	45.3
51	7m3i	CV2-75	C	AB	X	2,80	X-ray	2926	877	472	36	-
52	7m6d_1	BG4-25	C	HL	X	3,10	X-ray	1423	0	0	32	-
53	7m7b	3D-11	A	HL	X	2,95	Cryo-EM	2591	773	75	6	1.64
54	7m7w_2	S2H97	R	EF	X	2,65	X-ray	2429	598	615	844	2
55	7m7w_1	S2X259	R	HL	X	2,65	X-ray	2726	276	81	59	-
56	7m71	5A6	A	HL	X	2,66	Cryo-EM	0	0	0	32	7.61
57	7mf1	47D1	A	HL	X	2,09	X-ray	0	0	0	13	2
58	7mkm	SARS2-38	A	HL	X	3,16	Cryo-EM	21	0	0	21	6.5
59	7mmo	LY-CoV1404	C	AB	X	2,43	X-ray	46	16	16	22	-
60	7n3i	C098	C	HL	X	2,03	X-ray	1330	0	0	16	29.05
61	7neh	COVOX-269	E	HL	X	1,77	X-ray	1295	0	0	43	1.59
62	7nxb_2	COVOX-222	E	AB	X	2,67	X-ray	1346	0	0	30	-
63	7or9_1	COVOX-278	E	HL	X	2,34	X-ray	32	3	3	45	3
64	7cwn_1	P17	B	KI	X	3,20	Cryo-EM	9	0	0	62	0.1
65	7cwn_2	H014	B	DE	X	3,20	Cryo-EM	2060	516	68	10	-
66	7jmo	COV2-04	A	HL	X	2,36	X-ray	1356	0	0	41	40
67	7jmp	COV2-39	A	HL	X	1,71	X-ray	34	0	0	57	21
68	7jv6	S2H-13	A	HL	X	3,00	Cryo-EM	3	1	1	30	148
69	7jx3_3	S2H-14	R	CD	X	2,65	X-ray	451	1	1	31	90
70	7k8m	C-102	E	AB	X	3,20	X-ray	1462	0	0	36	27
71	7kmi	Ly-COV-481	C	AB	X	1,73	X-ray	1549	0	0	47	-
72	7kmh	Ly-COV-488	C	AB	X	1,73	X-ray	1598	0	0	35	-
73	7kzb_1	CR3014-C8	C	HL	X	2,83	X-ray	3542	1820	382	19	61.1
