# Supplementary material for: Variation and evolution analysis of SARS-CoV-2 using self-game sequence optimization
Source: Front Microbiol. 2024 Nov 11;15:1485748. doi: 10.3389/fmicb.2024.1485748 (PMC11586374; doi:10.3389/fmicb.2024.1485748)
Supplement: Supplementary file 4 [file Data_Sheet_1.csv]

Supplementary File 4
(Missense variant effect scores of SARS-CoV-2 RBD sequences)
seq_id	mut_name	esm_score
cov2_spike_wt	R1K	-11.176661
cov2_spike_wt	R1R	0
cov2_spike_wt	R1H	-26.46114
cov2_spike_wt	R1E	-17.513258
cov2_spike_wt	R1D	-20.187454
cov2_spike_wt	R1N	-18.93272
cov2_spike_wt	R1Q	-19.054277
cov2_spike_wt	R1T	-18.093914
cov2_spike_wt	R1S	-12.702206
cov2_spike_wt	R1C	-24.764462
cov2_spike_wt	R1G	-11.566099
cov2_spike_wt	R1A	-15.593731
cov2_spike_wt	R1V	-16.072563
cov2_spike_wt	R1L	-16.26624
cov2_spike_wt	R1I	-12.053549
cov2_spike_wt	R1M	-19.250675
cov2_spike_wt	R1P	-18.46918
cov2_spike_wt	R1Y	-17.525667
cov2_spike_wt	R1F	-18.105556
cov2_spike_wt	R1W	-20.845282
cov2_spike_wt	V2K	-18.911095
cov2_spike_wt	V2R	-21.601114
cov2_spike_wt	V2H	-28.35316
cov2_spike_wt	V2E	-15.102556
cov2_spike_wt	V2D	-24.206995
cov2_spike_wt	V2N	-20.250092
cov2_spike_wt	V2Q	-20.171335
cov2_spike_wt	V2T	-21.369572
cov2_spike_wt	V2S	-21.390554
cov2_spike_wt	V2C	-24.028477
cov2_spike_wt	V2G	-13.756689
cov2_spike_wt	V2A	-13.559192
cov2_spike_wt	V2V	0
cov2_spike_wt	V2L	-15.310694
cov2_spike_wt	V2I	-16.75794
cov2_spike_wt	V2M	-28.625824
cov2_spike_wt	V2P	-26.967466
cov2_spike_wt	V2Y	-22.908333
cov2_spike_wt	V2F	-14.036678
cov2_spike_wt	V2W	-29.844706
cov2_spike_wt	Q3K	-12.684889
cov2_spike_wt	Q3R	-12.756792
cov2_spike_wt	Q3H	-16.78206
cov2_spike_wt	Q3E	-12.676678
cov2_spike_wt	Q3D	-19.250904
cov2_spike_wt	Q3N	-20.873528
cov2_spike_wt	Q3Q	0
cov2_spike_wt	Q3T	-26.318933
cov2_spike_wt	Q3S	-28.25217
cov2_spike_wt	Q3C	-33.63971
cov2_spike_wt	Q3G	-16.4031
cov2_spike_wt	Q3A	-23.397509
cov2_spike_wt	Q3V	-17.832281
cov2_spike_wt	Q3L	-15.719875
cov2_spike_wt	Q3I	-22.263783
cov2_spike_wt	Q3M	-26.708485
cov2_spike_wt	Q3P	-21.54846
cov2_spike_wt	Q3Y	-20.266327
cov2_spike_wt	Q3F	-27.802242
cov2_spike_wt	Q3W	-29.64349
cov2_spike_wt	P4K	-25.879759
cov2_spike_wt	P4R	-18.394825
cov2_spike_wt	P4H	-17.048634
cov2_spike_wt	P4E	-27.724977
cov2_spike_wt	P4D	-24.382576
cov2_spike_wt	P4N	-22.181623
cov2_spike_wt	P4Q	-25.863369
cov2_spike_wt	P4T	-21.065886
cov2_spike_wt	P4S	-15.595167
cov2_spike_wt	P4C	-18.622906
cov2_spike_wt	P4G	-22.39022
cov2_spike_wt	P4A	-19.651138
cov2_spike_wt	P4V	-26.270649
cov2_spike_wt	P4L	-12.914092
cov2_spike_wt	P4I	-35.25396
cov2_spike_wt	P4M	-37.821148
cov2_spike_wt	P4P	0
cov2_spike_wt	P4Y	-23.704733
cov2_spike_wt	P4F	-20.478416
cov2_spike_wt	P4W	-25.960493
cov2_spike_wt	T5K	-9.623388
cov2_spike_wt	T5R	-18.610312
cov2_spike_wt	T5H	-20.217194
cov2_spike_wt	T5E	-17.660545
cov2_spike_wt	T5D	-20.803925
cov2_spike_wt	T5N	-16.353031
cov2_spike_wt	T5Q	-20.539997
cov2_spike_wt	T5T	0
cov2_spike_wt	T5S	-19.995726
cov2_spike_wt	T5C	-25.47822
cov2_spike_wt	T5G	-16.512663
cov2_spike_wt	T5A	-16.72753
cov2_spike_wt	T5V	-16.464554
cov2_spike_wt	T5L	-26.388393
cov2_spike_wt	T5I	-16.437006
cov2_spike_wt	T5M	-20.798748
cov2_spike_wt	T5P	-20.226614
cov2_spike_wt	T5Y	-19.869514
cov2_spike_wt	T5F	-24.994102
cov2_spike_wt	T5W	-29.958212
cov2_spike_wt	E6K	-15.8949375
cov2_spike_wt	E6R	-22.47926
cov2_spike_wt	E6H	-25.86384
cov2_spike_wt	E6E	0
cov2_spike_wt	E6D	-15.330582
cov2_spike_wt	E6N	-26.364943
cov2_spike_wt	E6Q	-19.209026
cov2_spike_wt	E6T	-23.711737
cov2_spike_wt	E6S	-22.020853
cov2_spike_wt	E6C	-37.602684
cov2_spike_wt	E6G	-19.86876
cov2_spike_wt	E6A	-11.3862505
cov2_spike_wt	E6V	-16.470594
cov2_spike_wt	E6L	-23.462275
cov2_spike_wt	E6I	-23.04834
cov2_spike_wt	E6M	-24.17146
cov2_spike_wt	E6P	-23.497538
cov2_spike_wt	E6Y	-29.547443
cov2_spike_wt	E6F	-21.694475
cov2_spike_wt	E6W	-40.47544
cov2_spike_wt	S7K	-21.896847
cov2_spike_wt	S7R	-14.045117
cov2_spike_wt	S7H	-29.229715
cov2_spike_wt	S7E	-20.779835
cov2_spike_wt	S7D	-19.501144
cov2_spike_wt	S7N	-16.277172
cov2_spike_wt	S7Q	-26.70954
cov2_spike_wt	S7T	-18.535425
cov2_spike_wt	S7S	0
cov2_spike_wt	S7C	-25.113754
cov2_spike_wt	S7G	-17.885515
cov2_spike_wt	S7A	-16.358418
cov2_spike_wt	S7V	-19.77598
cov2_spike_wt	S7L	-16.676844
cov2_spike_wt	S7I	-25.41502
cov2_spike_wt	S7M	-27.318565
cov2_spike_wt	S7P	-11.619876
cov2_spike_wt	S7Y	-16.377577
cov2_spike_wt	S7F	-15.326804
cov2_spike_wt	S7W	-32.21724
cov2_spike_wt	I8K	-12.389387
cov2_spike_wt	I8R	-17.7168
cov2_spike_wt	I8H	-29.76809
cov2_spike_wt	I8E	-16.553345
cov2_spike_wt	I8D	-15.966841
cov2_spike_wt	I8N	-15.899292
cov2_spike_wt	I8Q	-20.908628
cov2_spike_wt	I8T	-16.091343
cov2_spike_wt	I8S	-17.967318
cov2_spike_wt	I8C	-22.3781
cov2_spike_wt	I8G	-19.211794
cov2_spike_wt	I8A	-12.1177845
cov2_spike_wt	I8V	-8.339807
cov2_spike_wt	I8L	-18.555534
cov2_spike_wt	I8I	0
cov2_spike_wt	I8M	-16.829405
cov2_spike_wt	I8P	-31.5054
cov2_spike_wt	I8Y	-22.544773
cov2_spike_wt	I8F	-19.108778
cov2_spike_wt	I8W	-23.001265
cov2_spike_wt	V9K	-24.190912
cov2_spike_wt	V9R	-18.736258
cov2_spike_wt	V9H	-20.932625
cov2_spike_wt	V9E	-15.918746
cov2_spike_wt	V9D	-19.789652
cov2_spike_wt	V9N	-21.684109
cov2_spike_wt	V9Q	-16.15811
cov2_spike_wt	V9T	-22.137867
cov2_spike_wt	V9S	-18.450678
cov2_spike_wt	V9C	-20.231113
cov2_spike_wt	V9G	-11.935118
cov2_spike_wt	V9A	-15.978399
cov2_spike_wt	V9V	0
cov2_spike_wt	V9L	-13.292754
cov2_spike_wt	V9I	-6.982895
cov2_spike_wt	V9M	-22.19251
cov2_spike_wt	V9P	-26.07832
cov2_spike_wt	V9Y	-15.028114
cov2_spike_wt	V9F	-14.836795
cov2_spike_wt	V9W	-25.734154
cov2_spike_wt	R10K	-14.382185
cov2_spike_wt	R10R	0
cov2_spike_wt	R10H	-26.068695
cov2_spike_wt	R10E	-20.326439
cov2_spike_wt	R10D	-26.108107
cov2_spike_wt	R10N	-20.163446
cov2_spike_wt	R10Q	-17.855871
cov2_spike_wt	R10T	-20.120901
cov2_spike_wt	R10S	-15.562311
cov2_spike_wt	R10C	-23.722239
cov2_spike_wt	R10G	-15.309629
cov2_spike_wt	R10A	-19.568424
cov2_spike_wt	R10V	-17.017626
cov2_spike_wt	R10L	-14.811922
cov2_spike_wt	R10I	-11.452675
cov2_spike_wt	R10M	-21.568989
cov2_spike_wt	R10P	-21.40933
cov2_spike_wt	R10Y	-17.71563
cov2_spike_wt	R10F	-19.85452
cov2_spike_wt	R10W	-24.898262
cov2_spike_wt	F11K	-30.796568
cov2_spike_wt	F11R	-17.556974
cov2_spike_wt	F11H	-21.31265
cov2_spike_wt	F11E	-22.455307
cov2_spike_wt	F11D	-24.562124
cov2_spike_wt	F11N	-18.721638
cov2_spike_wt	F11Q	-27.59675
cov2_spike_wt	F11T	-21.738688
cov2_spike_wt	F11S	-16.880507
cov2_spike_wt	F11C	-18.586596
cov2_spike_wt	F11G	-21.188272
cov2_spike_wt	F11A	-23.065002
cov2_spike_wt	F11V	-19.131712
cov2_spike_wt	F11L	-16.51302
cov2_spike_wt	F11I	-20.00397
cov2_spike_wt	F11M	-25.1306
cov2_spike_wt	F11P	-21.058619
cov2_spike_wt	F11Y	-13.429287
cov2_spike_wt	F11F	0
cov2_spike_wt	F11W	-17.41764
cov2_spike_wt	P12K	-20.440235
cov2_spike_wt	P12R	-13.712245
cov2_spike_wt	P12H	-18.284603
cov2_spike_wt	P12E	-22.460072
cov2_spike_wt	P12D	-25.38717
cov2_spike_wt	P12N	-18.087122
cov2_spike_wt	P12Q	-20.229115
cov2_spike_wt	P12T	-15.087401
cov2_spike_wt	P12S	-13.443546
cov2_spike_wt	P12C	-20.934885
cov2_spike_wt	P12G	-17.845387
cov2_spike_wt	P12A	-12.713297
cov2_spike_wt	P12V	-17.856737
cov2_spike_wt	P12L	-11.458403
cov2_spike_wt	P12I	-32.480003
cov2_spike_wt	P12M	-34.597515
cov2_spike_wt	P12P	0
cov2_spike_wt	P12Y	-20.450865
cov2_spike_wt	P12F	-19.820246
cov2_spike_wt	P12W	-25.31769
cov2_spike_wt	N13K	-12.453135
cov2_spike_wt	N13R	-21.900173
cov2_spike_wt	N13H	-22.891823
cov2_spike_wt	N13E	-19.9223
cov2_spike_wt	N13D	-15.205961
cov2_spike_wt	N13N	0
cov2_spike_wt	N13Q	-24.143208
cov2_spike_wt	N13T	-20.555363
cov2_spike_wt	N13S	-11.792671
cov2_spike_wt	N13C	-22.439014
cov2_spike_wt	N13G	-19.588734
cov2_spike_wt	N13A	-23.654263
cov2_spike_wt	N13V	-22.7087
cov2_spike_wt	N13L	-21.051235
cov2_spike_wt	N13I	-14.688339
cov2_spike_wt	N13M	-23.17696
cov2_spike_wt	N13P	-22.320675
cov2_spike_wt	N13Y	-15.094875
cov2_spike_wt	N13F	-19.615883
cov2_spike_wt	N13W	-26.687168
cov2_spike_wt	I14K	-15.552935
cov2_spike_wt	I14R	-19.838383
cov2_spike_wt	I14H	-35.44768
cov2_spike_wt	I14E	-27.367332
cov2_spike_wt	I14D	-29.44168
cov2_spike_wt	I14N	-17.412348
cov2_spike_wt	I14Q	-20.222221
cov2_spike_wt	I14T	-17.987015
cov2_spike_wt	I14S	-23.352287
cov2_spike_wt	I14C	-29.602787
cov2_spike_wt	I14G	-31.186012
cov2_spike_wt	I14A	-25.765873
cov2_spike_wt	I14V	-17.846104
cov2_spike_wt	I14L	-20.36193
cov2_spike_wt	I14I	0
cov2_spike_wt	I14M	-15.289989
cov2_spike_wt	I14P	-37.217987
cov2_spike_wt	I14Y	-26.006332
cov2_spike_wt	I14F	-27.160027
cov2_spike_wt	I14W	-27.85873
cov2_spike_wt	T15K	-14.669363
cov2_spike_wt	T15R	-20.111961
cov2_spike_wt	T15H	-25.889992
cov2_spike_wt	T15E	-25.509995
cov2_spike_wt	T15D	-26.962427
cov2_spike_wt	T15N	-17.240002
cov2_spike_wt	T15Q	-21.323156
cov2_spike_wt	T15T	0
cov2_spike_wt	T15S	-17.439734
cov2_spike_wt	T15C	-24.63842
cov2_spike_wt	T15G	-23.110062
cov2_spike_wt	T15A	-18.81251
cov2_spike_wt	T15V	-20.275974
cov2_spike_wt	T15L	-23.506714
cov2_spike_wt	T15I	-18.013643
cov2_spike_wt	T15M	-25.195145
cov2_spike_wt	T15P	-20.622837
cov2_spike_wt	T15Y	-21.93939
cov2_spike_wt	T15F	-24.314285
cov2_spike_wt	T15W	-25.439362
cov2_spike_wt	N16K	-7.7145452
cov2_spike_wt	N16R	-16.909197
cov2_spike_wt	N16H	-19.56049
cov2_spike_wt	N16E	-22.202528
cov2_spike_wt	N16D	-17.060682
cov2_spike_wt	N16N	0
cov2_spike_wt	N16Q	-21.245152
cov2_spike_wt	N16T	-17.525253
cov2_spike_wt	N16S	-13.618944
cov2_spike_wt	N16C	-17.295574
cov2_spike_wt	N16G	-17.73747
cov2_spike_wt	N16A	-25.00967
cov2_spike_wt	N16V	-18.902254
cov2_spike_wt	N16L	-15.886244
cov2_spike_wt	N16I	-17.510672
cov2_spike_wt	N16M	-22.064987
cov2_spike_wt	N16P	-22.48481
cov2_spike_wt	N16Y	-10.006394
cov2_spike_wt	N16F	-17.078836
cov2_spike_wt	N16W	-27.387756
cov2_spike_wt	L17K	-19.817364
cov2_spike_wt	L17R	-10.484379
cov2_spike_wt	L17H	-17.711155
cov2_spike_wt	L17E	-23.802582
cov2_spike_wt	L17D	-25.108889
cov2_spike_wt	L17N	-15.519461
cov2_spike_wt	L17Q	-22.206852
cov2_spike_wt	L17T	-19.781744
cov2_spike_wt	L17S	-7.173996
cov2_spike_wt	L17C	-15.62771
cov2_spike_wt	L17G	-18.349209
cov2_spike_wt	L17A	-17.253054
cov2_spike_wt	L17V	-12.508385
cov2_spike_wt	L17L	0
cov2_spike_wt	L17I	-22.895752
cov2_spike_wt	L17M	-21.555944
cov2_spike_wt	L17P	-11.466948
cov2_spike_wt	L17Y	-14.677721
cov2_spike_wt	L17F	-8.663975
cov2_spike_wt	L17W	-20.772854
cov2_spike_wt	C18K	-16.909798
cov2_spike_wt	C18R	-29.602692
cov2_spike_wt	C18H	-22.865145
cov2_spike_wt	C18E	-34.29256
cov2_spike_wt	C18D	-30.913488
cov2_spike_wt	C18N	-19.136406
cov2_spike_wt	C18Q	-38.378044
cov2_spike_wt	C18T	-18.586323
cov2_spike_wt	C18S	-21.161594
cov2_spike_wt	C18C	0
cov2_spike_wt	C18G	-25.292728
cov2_spike_wt	C18A	-21.778225
cov2_spike_wt	C18V	-20.6778
cov2_spike_wt	C18L	-16.439814
cov2_spike_wt	C18I	-35.648483
cov2_spike_wt	C18M	-40.115067
cov2_spike_wt	C18P	-16.06403
cov2_spike_wt	C18Y	-23.193916
cov2_spike_wt	C18F	-21.07312
cov2_spike_wt	C18W	-26.90448
cov2_spike_wt	P19K	-14.904862
cov2_spike_wt	P19R	-11.491748
cov2_spike_wt	P19H	-18.85239
cov2_spike_wt	P19E	-25.393867
cov2_spike_wt	P19D	-23.806185
cov2_spike_wt	P19N	-17.118734
cov2_spike_wt	P19Q	-20.372833
cov2_spike_wt	P19T	-13.748074
cov2_spike_wt	P19S	-13.157955
cov2_spike_wt	P19C	-15.580768
cov2_spike_wt	P19G	-18.904903
cov2_spike_wt	P19A	-13.46578
cov2_spike_wt	P19V	-22.136871
cov2_spike_wt	P19L	-12.559314
cov2_spike_wt	P19I	-29.972832
cov2_spike_wt	P19M	-31.780518
cov2_spike_wt	P19P	0
cov2_spike_wt	P19Y	-23.632717
cov2_spike_wt	P19F	-16.696972
cov2_spike_wt	P19W	-22.463207
cov2_spike_wt	F20K	-16.430462
cov2_spike_wt	F20R	-11.0673065
cov2_spike_wt	F20H	-16.200207
cov2_spike_wt	F20E	-14.547374
cov2_spike_wt	F20D	-15.007178
cov2_spike_wt	F20N	-10.80372
cov2_spike_wt	F20Q	-20.98663
cov2_spike_wt	F20T	-10.073282
cov2_spike_wt	F20S	-11.599964
cov2_spike_wt	F20C	-9.495651
cov2_spike_wt	F20G	-12.747555
cov2_spike_wt	F20A	-10.680927
cov2_spike_wt	F20V	-9.227139
cov2_spike_wt	F20L	-10.522656
cov2_spike_wt	F20I	-11.83528
cov2_spike_wt	F20M	-14.330051
cov2_spike_wt	F20P	-13.122768
cov2_spike_wt	F20Y	-6.9123178
cov2_spike_wt	F20F	0
cov2_spike_wt	F20W	-8.671219
cov2_spike_wt	G21K	-21.68087
cov2_spike_wt	G21R	-13.121406
cov2_spike_wt	G21H	-22.283659
cov2_spike_wt	G21E	-18.871248
cov2_spike_wt	G21D	-10.316061
cov2_spike_wt	G21N	-19.300426
cov2_spike_wt	G21Q	-22.903614
cov2_spike_wt	G21T	-24.82482
cov2_spike_wt	G21S	-11.602978
cov2_spike_wt	G21C	-18.124928
cov2_spike_wt	G21G	0
cov2_spike_wt	G21A	-17.32646
cov2_spike_wt	G21V	-15.056375
cov2_spike_wt	G21L	-23.8328
cov2_spike_wt	G21I	-24.191067
cov2_spike_wt	G21M	-30.555233
cov2_spike_wt	G21P	-24.84311
cov2_spike_wt	G21Y	-18.824697
cov2_spike_wt	G21F	-20.720282
cov2_spike_wt	G21W	-22.59446
cov2_spike_wt	E22K	-8.021559
cov2_spike_wt	E22R	-16.675714
cov2_spike_wt	E22H	-14.7704115
cov2_spike_wt	E22E	0
cov2_spike_wt	E22D	-7.9163585
cov2_spike_wt	E22N	-15.785613
cov2_spike_wt	E22Q	-15.536739
cov2_spike_wt	E22T	-14.547133
cov2_spike_wt	E22S	-13.404389
cov2_spike_wt	E22C	-23.950249
cov2_spike_wt	E22G	-9.984578
cov2_spike_wt	E22A	-10.717683
cov2_spike_wt	E22V	-13.404268
cov2_spike_wt	E22L	-18.025478
cov2_spike_wt	E22I	-18.632113
cov2_spike_wt	E22M	-19.362556
cov2_spike_wt	E22P	-16.050304
cov2_spike_wt	E22Y	-20.634008
cov2_spike_wt	E22F	-13.554765
cov2_spike_wt	E22W	-27.723736
cov2_spike_wt	V23K	-20.674448
cov2_spike_wt	V23R	-22.071295
cov2_spike_wt	V23H	-27.72312
cov2_spike_wt	V23E	-19.391523
cov2_spike_wt	V23D	-23.072655
cov2_spike_wt	V23N	-21.287228
cov2_spike_wt	V23Q	-22.746273
cov2_spike_wt	V23T	-21.722313
cov2_spike_wt	V23S	-17.680923
cov2_spike_wt	V23C	-22.586023
cov2_spike_wt	V23G	-13.007885
cov2_spike_wt	V23A	-18.293135
cov2_spike_wt	V23V	0
cov2_spike_wt	V23L	-18.922607
cov2_spike_wt	V23I	-16.072786
cov2_spike_wt	V23M	-32.05546
cov2_spike_wt	V23P	-29.597881
cov2_spike_wt	V23Y	-19.283655
cov2_spike_wt	V23F	-16.552076
cov2_spike_wt	V23W	-33.026505
cov2_spike_wt	F24K	-27.147503
cov2_spike_wt	F24R	-15.655661
cov2_spike_wt	F24H	-24.181377
cov2_spike_wt	F24E	-21.434788
cov2_spike_wt	F24D	-20.32478
cov2_spike_wt	F24N	-18.14934
cov2_spike_wt	F24Q	-23.902424
cov2_spike_wt	F24T	-22.247284
cov2_spike_wt	F24S	-15.132727
cov2_spike_wt	F24C	-19.30223
cov2_spike_wt	F24G	-19.932749
cov2_spike_wt	F24A	-22.550602
cov2_spike_wt	F24V	-16.14101
cov2_spike_wt	F24L	-11.533051
cov2_spike_wt	F24I	-21.467499
cov2_spike_wt	F24M	-25.969835
cov2_spike_wt	F24P	-21.313957
cov2_spike_wt	F24Y	-16.194824
cov2_spike_wt	F24F	0
cov2_spike_wt	F24W	-17.792353
cov2_spike_wt	N25K	-15.048948
cov2_spike_wt	N25R	-27.54388
cov2_spike_wt	N25H	-18.151978
cov2_spike_wt	N25E	-22.767746
cov2_spike_wt	N25D	-15.11581
cov2_spike_wt	N25N	0
cov2_spike_wt	N25Q	-29.126925
cov2_spike_wt	N25T	-26.732903
cov2_spike_wt	N25S	-20.686474
cov2_spike_wt	N25C	-22.485245
cov2_spike_wt	N25G	-21.504324
cov2_spike_wt	N25A	-24.539352
cov2_spike_wt	N25V	-27.018475
cov2_spike_wt	N25L	-23.171997
cov2_spike_wt	N25I	-27.462917
cov2_spike_wt	N25M	-36.422115
cov2_spike_wt	N25P	-24.405773
cov2_spike_wt	N25Y	-17.21045
cov2_spike_wt	N25F	-22.220375
cov2_spike_wt	N25W	-29.67131
cov2_spike_wt	A26K	-25.184933
cov2_spike_wt	A26R	-23.90165
cov2_spike_wt	A26H	-27.023582
cov2_spike_wt	A26E	-21.56272
cov2_spike_wt	A26D	-16.014225
cov2_spike_wt	A26N	-21.40095
cov2_spike_wt	A26Q	-34.249233
cov2_spike_wt	A26T	-18.292778
cov2_spike_wt	A26S	-15.12331
cov2_spike_wt	A26C	-28.542645
cov2_spike_wt	A26G	-18.925789
cov2_spike_wt	A26A	0
cov2_spike_wt	A26V	-17.230799
cov2_spike_wt	A26L	-22.832434
cov2_spike_wt	A26I	-29.020905
cov2_spike_wt	A26M	-32.04881
cov2_spike_wt	A26P	-19.675318
cov2_spike_wt	A26Y	-23.486513
cov2_spike_wt	A26F	-25.163158
cov2_spike_wt	A26W	-23.336996
cov2_spike_wt	T27K	-13.738318
cov2_spike_wt	T27R	-20.399715
cov2_spike_wt	T27H	-22.738379
cov2_spike_wt	T27E	-20.082438
cov2_spike_wt	T27D	-21.262869
cov2_spike_wt	T27N	-17.238037
cov2_spike_wt	T27Q	-25.123066
cov2_spike_wt	T27T	0
cov2_spike_wt	T27S	-15.744007
cov2_spike_wt	T27C	-26.698229
cov2_spike_wt	T27G	-16.118195
cov2_spike_wt	T27A	-13.70182
cov2_spike_wt	T27V	-23.843363
cov2_spike_wt	T27L	-28.768147
cov2_spike_wt	T27I	-18.19732
cov2_spike_wt	T27M	-28.321697
cov2_spike_wt	T27P	-16.608294
cov2_spike_wt	T27Y	-23.31198
cov2_spike_wt	T27F	-25.94443
cov2_spike_wt	T27W	-26.443628
cov2_spike_wt	R28K	-5.3145375
cov2_spike_wt	R28R	0
cov2_spike_wt	R28H	-20.393272
cov2_spike_wt	R28E	-15.543547
cov2_spike_wt	R28D	-17.228344
cov2_spike_wt	R28N	-10.518865
cov2_spike_wt	R28Q	-13.649835
cov2_spike_wt	R28T	-8.663984
cov2_spike_wt	R28S	-5.580517
cov2_spike_wt	R28C	-20.291088
cov2_spike_wt	R28G	-10.817684
cov2_spike_wt	R28A	-13.578398
cov2_spike_wt	R28V	-12.350309
cov2_spike_wt	R28L	-12.564827
cov2_spike_wt	R28I	-9.134909
cov2_spike_wt	R28M	-13.727715
cov2_spike_wt	R28P	-11.13505
cov2_spike_wt	R28Y	-12.186127
cov2_spike_wt	R28F	-11.405001
cov2_spike_wt	R28W	-19.735722
cov2_spike_wt	F29K	-24.115023
cov2_spike_wt	F29R	-15.410968
cov2_spike_wt	F29H	-22.392736
cov2_spike_wt	F29E	-17.430744
cov2_spike_wt	F29D	-21.764795
cov2_spike_wt	F29N	-15.247427
cov2_spike_wt	F29Q	-23.94486
cov2_spike_wt	F29T	-19.659939
cov2_spike_wt	F29S	-12.763353
cov2_spike_wt	F29C	-15.717213
cov2_spike_wt	F29G	-16.283932
cov2_spike_wt	F29A	-18.722908
cov2_spike_wt	F29V	-10.478431
cov2_spike_wt	F29L	-13.352642
cov2_spike_wt	F29I	-15.420548
cov2_spike_wt	F29M	-21.195095
cov2_spike_wt	F29P	-19.398724
cov2_spike_wt	F29Y	-13.084954
cov2_spike_wt	F29F	0
cov2_spike_wt	F29W	-18.247467
cov2_spike_wt	A30K	-22.397532
cov2_spike_wt	A30R	-24.110947
cov2_spike_wt	A30H	-32.541286
cov2_spike_wt	A30E	-14.905909
cov2_spike_wt	A30D	-16.097477
cov2_spike_wt	A30N	-21.4261
cov2_spike_wt	A30Q	-32.531773
cov2_spike_wt	A30T	-17.692709
cov2_spike_wt	A30S	-12.12941
cov2_spike_wt	A30C	-21.519085
cov2_spike_wt	A30G	-13.926694
cov2_spike_wt	A30A	0
cov2_spike_wt	A30V	-12.776087
cov2_spike_wt	A30L	-25.559835
cov2_spike_wt	A30I	-24.96231
cov2_spike_wt	A30M	-30.317852
cov2_spike_wt	A30P	-20.988256
cov2_spike_wt	A30Y	-26.67922
cov2_spike_wt	A30F	-21.63805
cov2_spike_wt	A30W	-29.202492
cov2_spike_wt	S31K	-25.402666
cov2_spike_wt	S31R	-16.451872
cov2_spike_wt	S31H	-35.497147
cov2_spike_wt	S31E	-25.91177
cov2_spike_wt	S31D	-29.169876
cov2_spike_wt	S31N	-19.495705
cov2_spike_wt	S31Q	-31.26049
cov2_spike_wt	S31T	-19.944239
cov2_spike_wt	S31S	0
cov2_spike_wt	S31C	-26.128878
cov2_spike_wt	S31G	-21.440725
cov2_spike_wt	S31A	-19.805191
cov2_spike_wt	S31V	-21.889112
cov2_spike_wt	S31L	-17.348461
cov2_spike_wt	S31I	-27.62576
cov2_spike_wt	S31M	-32.263794
cov2_spike_wt	S31P	-17.463898
cov2_spike_wt	S31Y	-20.83127
cov2_spike_wt	S31F	-15.153357
cov2_spike_wt	S31W	-33.185215
cov2_spike_wt	V32K	-16.802446
cov2_spike_wt	V32R	-18.05682
cov2_spike_wt	V32H	-25.340176
cov2_spike_wt	V32E	-17.259336
cov2_spike_wt	V32D	-18.728947
cov2_spike_wt	V32N	-18.80962
cov2_spike_wt	V32Q	-14.504488
cov2_spike_wt	V32T	-19.081108
cov2_spike_wt	V32S	-18.668627
cov2_spike_wt	V32C	-27.20399
cov2_spike_wt	V32G	-12.476014
cov2_spike_wt	V32A	-13.576471
cov2_spike_wt	V32V	0
cov2_spike_wt	V32L	-15.534916
cov2_spike_wt	V32I	-9.5584135
cov2_spike_wt	V32M	-22.252968
cov2_spike_wt	V32P	-27.928398
cov2_spike_wt	V32Y	-14.692177
cov2_spike_wt	V32F	-18.024008
cov2_spike_wt	V32W	-28.368845
cov2_spike_wt	Y33K	-34.55686
cov2_spike_wt	Y33R	-22.119106
cov2_spike_wt	Y33H	-15.902444
cov2_spike_wt	Y33E	-28.949886
cov2_spike_wt	Y33D	-23.522375
cov2_spike_wt	Y33N	-21.84606
cov2_spike_wt	Y33Q	-28.038723
cov2_spike_wt	Y33T	-28.334953
cov2_spike_wt	Y33S	-23.034115
cov2_spike_wt	Y33C	-20.31486
cov2_spike_wt	Y33G	-24.1958
cov2_spike_wt	Y33A	-29.953308
cov2_spike_wt	Y33V	-23.350313
cov2_spike_wt	Y33L	-22.41047
cov2_spike_wt	Y33I	-28.255783
cov2_spike_wt	Y33M	-33.963127
cov2_spike_wt	Y33P	-29.23956
cov2_spike_wt	Y33Y	0
cov2_spike_wt	Y33F	-18.52699
cov2_spike_wt	Y33W	-22.602186
cov2_spike_wt	A34K	-22.55579
cov2_spike_wt	A34R	-22.667454
cov2_spike_wt	A34H	-23.089703
cov2_spike_wt	A34E	-17.555275
cov2_spike_wt	A34D	-12.79669
cov2_spike_wt	A34N	-19.592953
cov2_spike_wt	A34Q	-32.91793
cov2_spike_wt	A34T	-14.335876
cov2_spike_wt	A34S	-14.253095
cov2_spike_wt	A34C	-23.76606
cov2_spike_wt	A34G	-17.088936
cov2_spike_wt	A34A	0
cov2_spike_wt	A34V	-15.086484
cov2_spike_wt	A34L	-21.917175
cov2_spike_wt	A34I	-23.770292
cov2_spike_wt	A34M	-28.583889
cov2_spike_wt	A34P	-22.52507
cov2_spike_wt	A34Y	-21.192625
cov2_spike_wt	A34F	-21.522808
cov2_spike_wt	A34W	-23.250523
cov2_spike_wt	W35K	-26.525528
cov2_spike_wt	W35R	-12.768066
cov2_spike_wt	W35H	-31.820353
cov2_spike_wt	W35E	-34.425682
cov2_spike_wt	W35D	-26.457048
cov2_spike_wt	W35N	-19.19302
cov2_spike_wt	W35Q	-25.42068
cov2_spike_wt	W35T	-25.850946
cov2_spike_wt	W35S	-18.006111
cov2_spike_wt	W35C	-13.347227
cov2_spike_wt	W35G	-18.984241
cov2_spike_wt	W35A	-23.73044
cov2_spike_wt	W35V	-21.769432
cov2_spike_wt	W35L	-20.424236
cov2_spike_wt	W35I	-19.629274
cov2_spike_wt	W35M	-36.96177
cov2_spike_wt	W35P	-23.328478
cov2_spike_wt	W35Y	-18.605951
cov2_spike_wt	W35F	-11.754169
cov2_spike_wt	W35W	0
cov2_spike_wt	N36K	-5.3742065
cov2_spike_wt	N36R	-13.450984
cov2_spike_wt	N36H	-8.329838
cov2_spike_wt	N36E	-13.556721
cov2_spike_wt	N36D	-6.4449916
cov2_spike_wt	N36N	0
cov2_spike_wt	N36Q	-15.537758
cov2_spike_wt	N36T	-5.004069
cov2_spike_wt	N36S	-10.904532
cov2_spike_wt	N36C	-11.937452
cov2_spike_wt	N36G	-11.478658
cov2_spike_wt	N36A	-10.157472
cov2_spike_wt	N36V	-17.288904
cov2_spike_wt	N36L	-15.309654
cov2_spike_wt	N36I	-6.7782526
cov2_spike_wt	N36M	-16.623083
cov2_spike_wt	N36P	-11.908505
cov2_spike_wt	N36Y	-10.904173
cov2_spike_wt	N36F	-11.623219
cov2_spike_wt	N36W	-9.959989
cov2_spike_wt	R37K	-15.643711
cov2_spike_wt	R37R	0
cov2_spike_wt	R37H	-23.85152
cov2_spike_wt	R37E	-20.178495
cov2_spike_wt	R37D	-24.689707
cov2_spike_wt	R37N	-22.047173
cov2_spike_wt	R37Q	-18.432884
cov2_spike_wt	R37T	-22.51538
cov2_spike_wt	R37S	-12.182535
cov2_spike_wt	R37C	-29.031132
cov2_spike_wt	R37G	-15.497902
cov2_spike_wt	R37A	-17.798822
cov2_spike_wt	R37V	-19.640982
cov2_spike_wt	R37L	-14.325046
cov2_spike_wt	R37I	-18.326431
cov2_spike_wt	R37M	-20.621138
cov2_spike_wt	R37P	-17.639273
cov2_spike_wt	R37Y	-18.59873
cov2_spike_wt	R37F	-16.857878
cov2_spike_wt	R37W	-16.76436
cov2_spike_wt	K38K	0
cov2_spike_wt	K38R	-11.683188
cov2_spike_wt	K38H	-19.542244
cov2_spike_wt	K38E	-13.66785
cov2_spike_wt	K38D	-18.576458
cov2_spike_wt	K38N	-12.573505
cov2_spike_wt	K38Q	-16.620903
cov2_spike_wt	K38T	-16.34216
cov2_spike_wt	K38S	-23.914562
cov2_spike_wt	K38C	-21.911083
cov2_spike_wt	K38G	-19.680681
cov2_spike_wt	K38A	-16.878145
cov2_spike_wt	K38V	-19.572968
cov2_spike_wt	K38L	-14.052054
cov2_spike_wt	K38I	-20.528172
cov2_spike_wt	K38M	-14.703154
cov2_spike_wt	K38P	-20.245468
cov2_spike_wt	K38Y	-28.37463
cov2_spike_wt	K38F	-22.594734
cov2_spike_wt	K38W	-30.019796
cov2_spike_wt	R39K	-12.42711
cov2_spike_wt	R39R	0
cov2_spike_wt	R39H	-21.307114
cov2_spike_wt	R39E	-21.991692
cov2_spike_wt	R39D	-24.626871
cov2_spike_wt	R39N	-22.672832
cov2_spike_wt	R39Q	-19.026045
cov2_spike_wt	R39T	-19.434607
cov2_spike_wt	R39S	-17.012661
cov2_spike_wt	R39C	-27.305769
cov2_spike_wt	R39G	-13.955697
cov2_spike_wt	R39A	-17.999285
cov2_spike_wt	R39V	-18.77359
cov2_spike_wt	R39L	-16.05415
cov2_spike_wt	R39I	-17.22565
cov2_spike_wt	R39M	-21.006512
cov2_spike_wt	R39P	-18.714834
cov2_spike_wt	R39Y	-17.597885
cov2_spike_wt	R39F	-20.058973
cov2_spike_wt	R39W	-19.614712
cov2_spike_wt	I40K	-16.974163
cov2_spike_wt	I40R	-18.329548
cov2_spike_wt	I40H	-33.952568
cov2_spike_wt	I40E	-21.147116
cov2_spike_wt	I40D	-24.229902
cov2_spike_wt	I40N	-14.6726055
cov2_spike_wt	I40Q	-18.002577
cov2_spike_wt	I40T	-16.641415
cov2_spike_wt	I40S	-21.043072
cov2_spike_wt	I40C	-25.379734
cov2_spike_wt	I40G	-22.403454
cov2_spike_wt	I40A	-23.620472
cov2_spike_wt	I40V	-10.183631
cov2_spike_wt	I40L	-17.832802
cov2_spike_wt	I40I	0
cov2_spike_wt	I40M	-16.81842
cov2_spike_wt	I40P	-31.820274
cov2_spike_wt	I40Y	-19.23654
cov2_spike_wt	I40F	-20.430805
cov2_spike_wt	I40W	-24.72617
cov2_spike_wt	S41K	-22.209679
cov2_spike_wt	S41R	-18.850304
cov2_spike_wt	S41H	-31.173664
cov2_spike_wt	S41E	-21.186815
cov2_spike_wt	S41D	-20.10394
cov2_spike_wt	S41N	-16.218657
cov2_spike_wt	S41Q	-32.091335
cov2_spike_wt	S41T	-21.397266
cov2_spike_wt	S41S	0
cov2_spike_wt	S41C	-16.325722
cov2_spike_wt	S41G	-11.33626
cov2_spike_wt	S41A	-18.586695
cov2_spike_wt	S41V	-16.934462
cov2_spike_wt	S41L	-18.072586
cov2_spike_wt	S41I	-24.331032
cov2_spike_wt	S41M	-38.379036
cov2_spike_wt	S41P	-21.251991
cov2_spike_wt	S41Y	-17.774237
cov2_spike_wt	S41F	-15.624831
cov2_spike_wt	S41W	-22.889359
cov2_spike_wt	N42K	-12.728718
cov2_spike_wt	N42R	-19.586258
cov2_spike_wt	N42H	-19.480705
cov2_spike_wt	N42E	-17.640476
cov2_spike_wt	N42D	-14.821816
cov2_spike_wt	N42N	0
cov2_spike_wt	N42Q	-19.82847
cov2_spike_wt	N42T	-17.419035
cov2_spike_wt	N42S	-11.650618
cov2_spike_wt	N42C	-23.497345
cov2_spike_wt	N42G	-17.904566
cov2_spike_wt	N42A	-21.028242
cov2_spike_wt	N42V	-20.438637
cov2_spike_wt	N42L	-20.92706
cov2_spike_wt	N42I	-14.470337
cov2_spike_wt	N42M	-22.75734
cov2_spike_wt	N42P	-20.947573
cov2_spike_wt	N42Y	-14.385136
cov2_spike_wt	N42F	-18.833357
cov2_spike_wt	N42W	-24.103243
cov2_spike_wt	C43K	-15.744909
cov2_spike_wt	C43R	-20.836136
cov2_spike_wt	C43H	-23.55968
cov2_spike_wt	C43E	-30.302704
cov2_spike_wt	C43D	-24.081968
cov2_spike_wt	C43N	-16.83997
cov2_spike_wt	C43Q	-31.88395
cov2_spike_wt	C43T	-16.961594
cov2_spike_wt	C43S	-15.908741
cov2_spike_wt	C43C	0
cov2_spike_wt	C43G	-22.072609
cov2_spike_wt	C43A	-20.390299
cov2_spike_wt	C43V	-20.216455
cov2_spike_wt	C43L	-16.878025
cov2_spike_wt	C43I	-28.46251
cov2_spike_wt	C43M	-30.287567
cov2_spike_wt	C43P	-13.6807
cov2_spike_wt	C43Y	-19.857763
cov2_spike_wt	C43F	-16.769417
cov2_spike_wt	C43W	-16.029188
cov2_spike_wt	V44K	-21.516811
cov2_spike_wt	V44R	-16.987411
cov2_spike_wt	V44H	-25.51374
cov2_spike_wt	V44E	-23.004986
cov2_spike_wt	V44D	-26.325247
cov2_spike_wt	V44N	-25.660496
cov2_spike_wt	V44Q	-15.954796
cov2_spike_wt	V44T	-29.021603
cov2_spike_wt	V44S	-22.297922
cov2_spike_wt	V44C	-26.967648
cov2_spike_wt	V44G	-16.21187
cov2_spike_wt	V44A	-18.454956
cov2_spike_wt	V44V	0
cov2_spike_wt	V44L	-14.805511
cov2_spike_wt	V44I	-16.776768
cov2_spike_wt	V44M	-32.0816
cov2_spike_wt	V44P	-29.28669
cov2_spike_wt	V44Y	-19.463772
cov2_spike_wt	V44F	-16.346972
cov2_spike_wt	V44W	-34.886814
cov2_spike_wt	A45K	-24.911129
cov2_spike_wt	A45R	-24.75144
cov2_spike_wt	A45H	-31.446354
cov2_spike_wt	A45E	-22.217072
cov2_spike_wt	A45D	-13.082542
cov2_spike_wt	A45N	-20.057028
cov2_spike_wt	A45Q	-34.575943
cov2_spike_wt	A45T	-21.315422
cov2_spike_wt	A45S	-17.43243
cov2_spike_wt	A45C	-27.974533
cov2_spike_wt	A45G	-19.713783
cov2_spike_wt	A45A	0
cov2_spike_wt	A45V	-13.295239
cov2_spike_wt	A45L	-25.452919
cov2_spike_wt	A45I	-28.068924
cov2_spike_wt	A45M	-37.859516
cov2_spike_wt	A45P	-25.52195
cov2_spike_wt	A45Y	-20.87357
cov2_spike_wt	A45F	-22.125767
cov2_spike_wt	A45W	-22.863478
cov2_spike_wt	D46K	-24.214178
cov2_spike_wt	D46R	-26.297737
cov2_spike_wt	D46H	-24.468458
cov2_spike_wt	D46E	-19.078981
cov2_spike_wt	D46D	0
cov2_spike_wt	D46N	-16.627312
cov2_spike_wt	D46Q	-23.289654
cov2_spike_wt	D46T	-29.758818
cov2_spike_wt	D46S	-21.102444
cov2_spike_wt	D46C	-25.977882
cov2_spike_wt	D46G	-14.212228
cov2_spike_wt	D46A	-21.587698
cov2_spike_wt	D46V	-20.5922
cov2_spike_wt	D46L	-20.508917
cov2_spike_wt	D46I	-26.438171
cov2_spike_wt	D46M	-29.193249
cov2_spike_wt	D46P	-26.212017
cov2_spike_wt	D46Y	-15.672722
cov2_spike_wt	D46F	-22.86079
cov2_spike_wt	D46W	-24.218151
cov2_spike_wt	Y47K	-34.811417
cov2_spike_wt	Y47R	-18.7716
cov2_spike_wt	Y47H	-20.212399
cov2_spike_wt	Y47E	-30.055012
cov2_spike_wt	Y47D	-18.560879
cov2_spike_wt	Y47N	-17.057117
cov2_spike_wt	Y47Q	-28.305716
cov2_spike_wt	Y47T	-33.632084
cov2_spike_wt	Y47S	-22.518927
cov2_spike_wt	Y47C	-21.806969
cov2_spike_wt	Y47G	-21.25018
cov2_spike_wt	Y47A	-27.605661
cov2_spike_wt	Y47V	-19.298328
cov2_spike_wt	Y47L	-21.828447
cov2_spike_wt	Y47I	-24.793264
cov2_spike_wt	Y47M	-30.02203
cov2_spike_wt	Y47P	-30.550787
cov2_spike_wt	Y47Y	0
cov2_spike_wt	Y47F	-19.714907
cov2_spike_wt	Y47W	-26.677576
cov2_spike_wt	S48K	-16.650372
cov2_spike_wt	S48R	-8.9324
cov2_spike_wt	S48H	-25.723907
cov2_spike_wt	S48E	-14.960446
cov2_spike_wt	S48D	-14.034853
cov2_spike_wt	S48N	-13.231702
cov2_spike_wt	S48Q	-17.82583
cov2_spike_wt	S48T	-14.566642
cov2_spike_wt	S48S	0
cov2_spike_wt	S48C	-20.347046
cov2_spike_wt	S48G	-9.402338
cov2_spike_wt	S48A	-15.146574
cov2_spike_wt	S48V	-15.739823
cov2_spike_wt	S48L	-12.416222
cov2_spike_wt	S48I	-16.868538
cov2_spike_wt	S48M	-23.659557
cov2_spike_wt	S48P	-12.995627
cov2_spike_wt	S48Y	-10.665529
cov2_spike_wt	S48F	-13.944154
cov2_spike_wt	S48W	-17.481958
cov2_spike_wt	V49K	-20.627182
cov2_spike_wt	V49R	-17.350069
cov2_spike_wt	V49H	-20.18118
cov2_spike_wt	V49E	-15.710574
cov2_spike_wt	V49D	-22.11902
cov2_spike_wt	V49N	-23.511753
cov2_spike_wt	V49Q	-15.5835085
cov2_spike_wt	V49T	-20.934616
cov2_spike_wt	V49S	-17.840738
cov2_spike_wt	V49C	-18.476797
cov2_spike_wt	V49G	-14.417309
cov2_spike_wt	V49A	-17.34734
cov2_spike_wt	V49V	0
cov2_spike_wt	V49L	-11.084608
cov2_spike_wt	V49I	-9.833361
cov2_spike_wt	V49M	-22.949636
cov2_spike_wt	V49P	-24.320923
cov2_spike_wt	V49Y	-16.27198
cov2_spike_wt	V49F	-10.557749
cov2_spike_wt	V49W	-26.816517
cov2_spike_wt	L50K	-22.586006
cov2_spike_wt	L50R	-13.922058
cov2_spike_wt	L50H	-19.908152
cov2_spike_wt	L50E	-24.957798
cov2_spike_wt	L50D	-27.606375
cov2_spike_wt	L50N	-24.84012
cov2_spike_wt	L50Q	-20.566397
cov2_spike_wt	L50T	-30.138573
cov2_spike_wt	L50S	-18.133514
cov2_spike_wt	L50C	-22.190807
cov2_spike_wt	L50G	-26.777775
cov2_spike_wt	L50A	-27.521713
cov2_spike_wt	L50V	-23.664606
cov2_spike_wt	L50L	0
cov2_spike_wt	L50I	-26.862335
cov2_spike_wt	L50M	-27.680565
cov2_spike_wt	L50P	-12.358819
cov2_spike_wt	L50Y	-24.842205
cov2_spike_wt	L50F	-17.028576
cov2_spike_wt	L50W	-27.158115
cov2_spike_wt	Y51K	-29.984928
cov2_spike_wt	Y51R	-18.273302
cov2_spike_wt	Y51H	-11.697977
cov2_spike_wt	Y51E	-23.126184
cov2_spike_wt	Y51D	-19.461573
cov2_spike_wt	Y51N	-17.551428
cov2_spike_wt	Y51Q	-23.653397
cov2_spike_wt	Y51T	-24.363392
cov2_spike_wt	Y51S	-20.051094
cov2_spike_wt	Y51C	-17.595087
cov2_spike_wt	Y51G	-21.677233
cov2_spike_wt	Y51A	-25.750118
cov2_spike_wt	Y51V	-20.173285
cov2_spike_wt	Y51L	-20.05894
cov2_spike_wt	Y51I	-22.013445
cov2_spike_wt	Y51M	-30.322933
cov2_spike_wt	Y51P	-23.613333
cov2_spike_wt	Y51Y	0
cov2_spike_wt	Y51F	-15.71468
cov2_spike_wt	Y51W	-18.417147
cov2_spike_wt	N52K	-14.967774
cov2_spike_wt	N52R	-15.316523
cov2_spike_wt	N52H	-18.852045
cov2_spike_wt	N52E	-17.89021
cov2_spike_wt	N52D	-12.408601
cov2_spike_wt	N52N	0
cov2_spike_wt	N52Q	-19.203018
cov2_spike_wt	N52T	-15.26192
cov2_spike_wt	N52S	-10.491249
cov2_spike_wt	N52C	-23.137299
cov2_spike_wt	N52G	-16.23572
cov2_spike_wt	N52A	-16.366203
cov2_spike_wt	N52V	-22.014462
cov2_spike_wt	N52L	-19.331903
cov2_spike_wt	N52I	-11.601786
cov2_spike_wt	N52M	-22.62271
cov2_spike_wt	N52P	-18.499842
cov2_spike_wt	N52Y	-13.821735
cov2_spike_wt	N52F	-14.545654
cov2_spike_wt	N52W	-19.107151
cov2_spike_wt	S53K	-17.779562
cov2_spike_wt	S53R	-11.841357
cov2_spike_wt	S53H	-26.23162
cov2_spike_wt	S53E	-14.927944
cov2_spike_wt	S53D	-16.146885
cov2_spike_wt	S53N	-14.1841345
cov2_spike_wt	S53Q	-20.420464
cov2_spike_wt	S53T	-14.939157
cov2_spike_wt	S53S	0
cov2_spike_wt	S53C	-16.4509
cov2_spike_wt	S53G	-13.0980625
cov2_spike_wt	S53A	-11.198135
cov2_spike_wt	S53V	-18.946512
cov2_spike_wt	S53L	-12.877998
cov2_spike_wt	S53I	-18.009708
cov2_spike_wt	S53M	-25.25602
cov2_spike_wt	S53P	-8.042343
cov2_spike_wt	S53Y	-15.950922
cov2_spike_wt	S53F	-11.844862
cov2_spike_wt	S53W	-18.402618
cov2_spike_wt	A54K	-18.743238
cov2_spike_wt	A54R	-18.220089
cov2_spike_wt	A54H	-21.008455
cov2_spike_wt	A54E	-14.131671
cov2_spike_wt	A54D	-14.87563
cov2_spike_wt	A54N	-18.254416
cov2_spike_wt	A54Q	-21.290321
cov2_spike_wt	A54T	-12.948164
cov2_spike_wt	A54S	-11.211689
cov2_spike_wt	A54C	-23.118427
cov2_spike_wt	A54G	-15.690001
cov2_spike_wt	A54A	0
cov2_spike_wt	A54V	-16.042124
cov2_spike_wt	A54L	-19.463161
cov2_spike_wt	A54I	-18.302158
cov2_spike_wt	A54M	-26.949528
cov2_spike_wt	A54P	-12.83208
cov2_spike_wt	A54Y	-18.580454
cov2_spike_wt	A54F	-19.880156
cov2_spike_wt	A54W	-15.392963
cov2_spike_wt	S55K	-10.696415
cov2_spike_wt	S55R	-5.7407017
cov2_spike_wt	S55H	-21.914225
cov2_spike_wt	S55E	-16.087276
cov2_spike_wt	S55D	-15.8162
cov2_spike_wt	S55N	-12.3726635
cov2_spike_wt	S55Q	-14.496452
cov2_spike_wt	S55T	-10.519919
cov2_spike_wt	S55S	0
cov2_spike_wt	S55C	-11.368086
cov2_spike_wt	S55G	-12.867347
cov2_spike_wt	S55A	-8.530049
cov2_spike_wt	S55V	-12.273238
cov2_spike_wt	S55L	-8.151878
cov2_spike_wt	S55I	-15.321322
cov2_spike_wt	S55M	-19.038479
cov2_spike_wt	S55P	-6.8033905
cov2_spike_wt	S55Y	-12.952076
cov2_spike_wt	S55F	-9.750968
cov2_spike_wt	S55W	-13.704714
cov2_spike_wt	F56K	-21.913696
cov2_spike_wt	F56R	-16.592812
cov2_spike_wt	F56H	-23.421432
cov2_spike_wt	F56E	-20.141996
cov2_spike_wt	F56D	-23.734135
cov2_spike_wt	F56N	-17.015787
cov2_spike_wt	F56Q	-29.565414
cov2_spike_wt	F56T	-19.169918
cov2_spike_wt	F56S	-12.522451
cov2_spike_wt	F56C	-14.400652
cov2_spike_wt	F56G	-19.405973
cov2_spike_wt	F56A	-25.731339
cov2_spike_wt	F56V	-17.340534
cov2_spike_wt	F56L	-12.519901
cov2_spike_wt	F56I	-20.484058
cov2_spike_wt	F56M	-21.081203
cov2_spike_wt	F56P	-17.113167
cov2_spike_wt	F56Y	-14.305142
cov2_spike_wt	F56F	0
cov2_spike_wt	F56W	-22.100899
cov2_spike_wt	S57K	-11.713989
cov2_spike_wt	S57R	-7.153241
cov2_spike_wt	S57H	-21.074442
cov2_spike_wt	S57E	-12.913419
cov2_spike_wt	S57D	-15.924772
cov2_spike_wt	S57N	-14.173869
cov2_spike_wt	S57Q	-17.330154
cov2_spike_wt	S57T	-13.473786
cov2_spike_wt	S57S	0
cov2_spike_wt	S57C	-14.514316
cov2_spike_wt	S57G	-9.866891
cov2_spike_wt	S57A	-7.636188
cov2_spike_wt	S57V	-12.982478
cov2_spike_wt	S57L	-9.166218
cov2_spike_wt	S57I	-20.476673
cov2_spike_wt	S57M	-22.67708
cov2_spike_wt	S57P	-5.450959
cov2_spike_wt	S57Y	-15.099045
cov2_spike_wt	S57F	-9.534512
cov2_spike_wt	S57W	-15.970146
cov2_spike_wt	T58K	-10.623957
cov2_spike_wt	T58R	-13.207474
cov2_spike_wt	T58H	-14.97464
cov2_spike_wt	T58E	-15.354375
cov2_spike_wt	T58D	-17.234272
cov2_spike_wt	T58N	-11.782227
cov2_spike_wt	T58Q	-15.31699
cov2_spike_wt	T58T	0
cov2_spike_wt	T58S	-18.227169
cov2_spike_wt	T58C	-20.226084
cov2_spike_wt	T58G	-15.463889
cov2_spike_wt	T58A	-10.335318
cov2_spike_wt	T58V	-12.202272
cov2_spike_wt	T58L	-23.712212
cov2_spike_wt	T58I	-11.57811
cov2_spike_wt	T58M	-18.822487
cov2_spike_wt	T58P	-14.981834
cov2_spike_wt	T58Y	-12.279639
cov2_spike_wt	T58F	-16.556684
cov2_spike_wt	T58W	-19.715588
cov2_spike_wt	F59K	-30.713013
cov2_spike_wt	F59R	-18.880262
cov2_spike_wt	F59H	-28.017574
cov2_spike_wt	F59E	-20.73719
cov2_spike_wt	F59D	-28.696169
cov2_spike_wt	F59N	-23.01101
cov2_spike_wt	F59Q	-30.871511
cov2_spike_wt	F59T	-22.735481
cov2_spike_wt	F59S	-19.964176
cov2_spike_wt	F59C	-20.517715
cov2_spike_wt	F59G	-25.5049
cov2_spike_wt	F59A	-24.765694
cov2_spike_wt	F59V	-18.879116
cov2_spike_wt	F59L	-16.50187
cov2_spike_wt	F59I	-19.785519
cov2_spike_wt	F59M	-24.939972
cov2_spike_wt	F59P	-26.691933
cov2_spike_wt	F59Y	-18.368351
cov2_spike_wt	F59F	0
cov2_spike_wt	F59W	-20.193886
cov2_spike_wt	K60K	0
cov2_spike_wt	K60R	-15.2264
cov2_spike_wt	K60H	-29.156801
cov2_spike_wt	K60E	-18.448042
cov2_spike_wt	K60D	-27.21521
cov2_spike_wt	K60N	-17.395441
cov2_spike_wt	K60Q	-25.629715
cov2_spike_wt	K60T	-18.400906
cov2_spike_wt	K60S	-22.751858
cov2_spike_wt	K60C	-28.8535
cov2_spike_wt	K60G	-26.15585
cov2_spike_wt	K60A	-24.974768
cov2_spike_wt	K60V	-23.152187
cov2_spike_wt	K60L	-20.437113
cov2_spike_wt	K60I	-24.657125
cov2_spike_wt	K60M	-24.15079
cov2_spike_wt	K60P	-25.501095
cov2_spike_wt	K60Y	-35.240547
cov2_spike_wt	K60F	-30.13504
cov2_spike_wt	K60W	-41.899734
cov2_spike_wt	C61K	-18.373215
cov2_spike_wt	C61R	-21.94856
cov2_spike_wt	C61H	-20.044943
cov2_spike_wt	C61E	-26.033127
cov2_spike_wt	C61D	-15.116838
cov2_spike_wt	C61N	-17.23822
cov2_spike_wt	C61Q	-33.36562
cov2_spike_wt	C61T	-22.489334
cov2_spike_wt	C61S	-16.814053
cov2_spike_wt	C61C	0
cov2_spike_wt	C61G	-18.457012
cov2_spike_wt	C61A	-19.856174
cov2_spike_wt	C61V	-20.682472
cov2_spike_wt	C61L	-18.03459
cov2_spike_wt	C61I	-27.789507
cov2_spike_wt	C61M	-29.652393
cov2_spike_wt	C61P	-18.455288
cov2_spike_wt	C61Y	-19.07312
cov2_spike_wt	C61F	-15.678968
cov2_spike_wt	C61W	-17.279121
cov2_spike_wt	Y62K	-27.031609
cov2_spike_wt	Y62R	-16.192533
cov2_spike_wt	Y62H	-11.695498
cov2_spike_wt	Y62E	-15.748837
cov2_spike_wt	Y62D	-20.240671
cov2_spike_wt	Y62N	-15.906651
cov2_spike_wt	Y62Q	-21.591427
cov2_spike_wt	Y62T	-23.602087
cov2_spike_wt	Y62S	-15.549289
cov2_spike_wt	Y62C	-18.90876
cov2_spike_wt	Y62G	-19.690418
cov2_spike_wt	Y62A	-23.67107
cov2_spike_wt	Y62V	-14.249432
cov2_spike_wt	Y62L	-13.776578
cov2_spike_wt	Y62I	-22.10653
cov2_spike_wt	Y62M	-22.480745
cov2_spike_wt	Y62P	-19.930859
cov2_spike_wt	Y62Y	0
cov2_spike_wt	Y62F	-10.419456
cov2_spike_wt	Y62W	-26.799591
cov2_spike_wt	G63K	-25.597744
cov2_spike_wt	G63R	-15.197253
cov2_spike_wt	G63H	-31.91121
cov2_spike_wt	G63E	-17.040983
cov2_spike_wt	G63D	-17.783653
cov2_spike_wt	G63N	-25.50075
cov2_spike_wt	G63Q	-20.533558
cov2_spike_wt	G63T	-30.825924
cov2_spike_wt	G63S	-18.575428
cov2_spike_wt	G63C	-23.68922
cov2_spike_wt	G63G	0
cov2_spike_wt	G63A	-14.70258
cov2_spike_wt	G63V	-19.033539
cov2_spike_wt	G63L	-26.851301
cov2_spike_wt	G63I	-30.491243
cov2_spike_wt	G63M	-36.396114
cov2_spike_wt	G63P	-20.86074
cov2_spike_wt	G63Y	-32.156734
cov2_spike_wt	G63F	-24.239693
cov2_spike_wt	G63W	-27.441662
cov2_spike_wt	V64K	-12.297834
cov2_spike_wt	V64R	-15.188049
cov2_spike_wt	V64H	-20.86183
cov2_spike_wt	V64E	-13.515631
cov2_spike_wt	V64D	-20.929707
cov2_spike_wt	V64N	-18.323387
cov2_spike_wt	V64Q	-16.203762
cov2_spike_wt	V64T	-19.30349
cov2_spike_wt	V64S	-18.428406
cov2_spike_wt	V64C	-18.830458
cov2_spike_wt	V64G	-16.986958
cov2_spike_wt	V64A	-11.682808
cov2_spike_wt	V64V	0
cov2_spike_wt	V64L	-8.842312
cov2_spike_wt	V64I	-12.371529
cov2_spike_wt	V64M	-20.871712
cov2_spike_wt	V64P	-22.717216
cov2_spike_wt	V64Y	-15.882791
cov2_spike_wt	V64F	-11.80385
cov2_spike_wt	V64W	-27.058884
cov2_spike_wt	S65K	-22.018894
cov2_spike_wt	S65R	-16.752674
cov2_spike_wt	S65H	-28.172565
cov2_spike_wt	S65E	-16.449287
cov2_spike_wt	S65D	-20.365078
cov2_spike_wt	S65N	-16.381924
cov2_spike_wt	S65Q	-26.003563
cov2_spike_wt	S65T	-20.65854
cov2_spike_wt	S65S	0
cov2_spike_wt	S65C	-23.850428
cov2_spike_wt	S65G	-14.389863
cov2_spike_wt	S65A	-18.523811
cov2_spike_wt	S65V	-20.825409
cov2_spike_wt	S65L	-17.013882
cov2_spike_wt	S65I	-23.960289
cov2_spike_wt	S65M	-33.18227
cov2_spike_wt	S65P	-13.818033
cov2_spike_wt	S65Y	-17.727043
cov2_spike_wt	S65F	-12.446477
cov2_spike_wt	S65W	-26.08674
cov2_spike_wt	P66K	-15.949711
cov2_spike_wt	P66R	-11.464779
cov2_spike_wt	P66H	-18.908197
cov2_spike_wt	P66E	-14.631837
cov2_spike_wt	P66D	-17.748772
cov2_spike_wt	P66N	-17.782583
cov2_spike_wt	P66Q	-18.521988
cov2_spike_wt	P66T	-16.755728
cov2_spike_wt	P66S	-10.038742
cov2_spike_wt	P66C	-20.083572
cov2_spike_wt	P66G	-11.904371
cov2_spike_wt	P66A	-9.086157
cov2_spike_wt	P66V	-16.871498
cov2_spike_wt	P66L	-10.929718
cov2_spike_wt	P66I	-27.643566
cov2_spike_wt	P66M	-27.449915
cov2_spike_wt	P66P	0
cov2_spike_wt	P66Y	-21.256142
cov2_spike_wt	P66F	-16.360483
cov2_spike_wt	P66W	-20.804546
cov2_spike_wt	T67K	-15.423529
cov2_spike_wt	T67R	-22.400751
cov2_spike_wt	T67H	-27.748205
cov2_spike_wt	T67E	-32.01645
cov2_spike_wt	T67D	-32.402138
cov2_spike_wt	T67N	-14.66607
cov2_spike_wt	T67Q	-34.065105
cov2_spike_wt	T67T	0
cov2_spike_wt	T67S	-23.667698
cov2_spike_wt	T67C	-29.456337
cov2_spike_wt	T67G	-29.315092
cov2_spike_wt	T67A	-21.33112
cov2_spike_wt	T67V	-28.906042
cov2_spike_wt	T67L	-33.73066
cov2_spike_wt	T67I	-17.555344
cov2_spike_wt	T67M	-30.58294
cov2_spike_wt	T67P	-24.411829
cov2_spike_wt	T67Y	-25.728165
cov2_spike_wt	T67F	-31.157167
cov2_spike_wt	T67W	-29.789352
cov2_spike_wt	K68K	0
cov2_spike_wt	K68R	-17.524466
cov2_spike_wt	K68H	-30.770916
cov2_spike_wt	K68E	-14.638855
cov2_spike_wt	K68D	-23.253824
cov2_spike_wt	K68N	-16.515314
cov2_spike_wt	K68Q	-23.874187
cov2_spike_wt	K68T	-20.70545
cov2_spike_wt	K68S	-24.805096
cov2_spike_wt	K68C	-31.760015
cov2_spike_wt	K68G	-23.050285
cov2_spike_wt	K68A	-24.474945
cov2_spike_wt	K68V	-23.840958
cov2_spike_wt	K68L	-25.400429
cov2_spike_wt	K68I	-25.14687
cov2_spike_wt	K68M	-25.831785
cov2_spike_wt	K68P	-28.064358
cov2_spike_wt	K68Y	-36.108173
cov2_spike_wt	K68F	-32.062748
cov2_spike_wt	K68W	-44.897823
cov2_spike_wt	L69K	-22.224714
cov2_spike_wt	L69R	-12.2175045
cov2_spike_wt	L69H	-26.254433
cov2_spike_wt	L69E	-30.512487
cov2_spike_wt	L69D	-28.782257
cov2_spike_wt	L69N	-25.11441
cov2_spike_wt	L69Q	-22.984869
cov2_spike_wt	L69T	-32.962383
cov2_spike_wt	L69S	-18.533712
cov2_spike_wt	L69C	-26.33505
cov2_spike_wt	L69G	-30.932793
cov2_spike_wt	L69A	-25.431295
cov2_spike_wt	L69V	-23.426437
cov2_spike_wt	L69L	0
cov2_spike_wt	L69I	-26.747784
cov2_spike_wt	L69M	-22.462938
cov2_spike_wt	L69P	-18.688974
cov2_spike_wt	L69Y	-25.6774
cov2_spike_wt	L69F	-22.34204
cov2_spike_wt	L69W	-27.2998
cov2_spike_wt	N70K	-14.341435
cov2_spike_wt	N70R	-18.076181
cov2_spike_wt	N70H	-25.037298
cov2_spike_wt	N70E	-14.767434
cov2_spike_wt	N70D	-15.014718
cov2_spike_wt	N70N	0
cov2_spike_wt	N70Q	-20.452768
cov2_spike_wt	N70T	-22.497198
cov2_spike_wt	N70S	-8.733974
cov2_spike_wt	N70C	-23.038412
cov2_spike_wt	N70G	-16.673836
cov2_spike_wt	N70A	-18.246786
cov2_spike_wt	N70V	-19.70862
cov2_spike_wt	N70L	-17.236383
cov2_spike_wt	N70I	-12.049644
cov2_spike_wt	N70M	-23.878214
cov2_spike_wt	N70P	-22.450153
cov2_spike_wt	N70Y	-17.979723
cov2_spike_wt	N70F	-14.577575
cov2_spike_wt	N70W	-25.704765
cov2_spike_wt	D71K	-6.792162
cov2_spike_wt	D71R	-7.16706
cov2_spike_wt	D71H	-6.2641187
cov2_spike_wt	D71E	-1.757
cov2_spike_wt	D71D	0
cov2_spike_wt	D71N	-8.206833
cov2_spike_wt	D71Q	-7.5328536
cov2_spike_wt	D71T	-10.203074
cov2_spike_wt	D71S	-7.7056
cov2_spike_wt	D71C	-15.002729
cov2_spike_wt	D71G	-4.0046535
cov2_spike_wt	D71A	-6.7895074
cov2_spike_wt	D71V	-7.005561
cov2_spike_wt	D71L	-11.486538
cov2_spike_wt	D71I	-10.052685
cov2_spike_wt	D71M	-18.967636
cov2_spike_wt	D71P	-11.199749
cov2_spike_wt	D71Y	-7.793969
cov2_spike_wt	D71F	-10.94132
cov2_spike_wt	D71W	-15.439354
cov2_spike_wt	L72K	-19.506235
cov2_spike_wt	L72R	-10.4087105
cov2_spike_wt	L72H	-21.79274
cov2_spike_wt	L72E	-24.855715
cov2_spike_wt	L72D	-25.592007
cov2_spike_wt	L72N	-21.460545
cov2_spike_wt	L72Q	-18.951948
cov2_spike_wt	L72T	-27.530811
cov2_spike_wt	L72S	-13.623022
cov2_spike_wt	L72C	-22.556467
cov2_spike_wt	L72G	-22.71028
cov2_spike_wt	L72A	-22.823542
cov2_spike_wt	L72V	-20.826347
cov2_spike_wt	L72L	0
cov2_spike_wt	L72I	-24.192617
cov2_spike_wt	L72M	-22.740051
cov2_spike_wt	L72P	-12.674641
cov2_spike_wt	L72Y	-21.329548
cov2_spike_wt	L72F	-15.693547
cov2_spike_wt	L72W	-25.863024
cov2_spike_wt	C73K	-21.360949
cov2_spike_wt	C73R	-29.140514
cov2_spike_wt	C73H	-26.898664
cov2_spike_wt	C73E	-34.388
cov2_spike_wt	C73D	-30.99231
cov2_spike_wt	C73N	-23.2369
cov2_spike_wt	C73Q	-38.656174
cov2_spike_wt	C73T	-22.63556
cov2_spike_wt	C73S	-22.153511
cov2_spike_wt	C73C	0
cov2_spike_wt	C73G	-30.53368
cov2_spike_wt	C73A	-25.457767
cov2_spike_wt	C73V	-22.264683
cov2_spike_wt	C73L	-18.493631
cov2_spike_wt	C73I	-36.420486
cov2_spike_wt	C73M	-44.96323
cov2_spike_wt	C73P	-20.313656
cov2_spike_wt	C73Y	-25.878
cov2_spike_wt	C73F	-19.150856
cov2_spike_wt	C73W	-29.586113
cov2_spike_wt	F74K	-26.675325
cov2_spike_wt	F74R	-17.758184
cov2_spike_wt	F74H	-23.928844
cov2_spike_wt	F74E	-21.48795
cov2_spike_wt	F74D	-24.751188
cov2_spike_wt	F74N	-15.209343
cov2_spike_wt	F74Q	-31.131218
cov2_spike_wt	F74T	-20.101719
cov2_spike_wt	F74S	-14.204743
cov2_spike_wt	F74C	-12.848043
cov2_spike_wt	F74G	-23.885971
cov2_spike_wt	F74A	-20.785114
cov2_spike_wt	F74V	-15.04136
cov2_spike_wt	F74L	-13.424178
cov2_spike_wt	F74I	-18.981205
cov2_spike_wt	F74M	-27.884102
cov2_spike_wt	F74P	-20.905968
cov2_spike_wt	F74Y	-13.725264
cov2_spike_wt	F74F	0
cov2_spike_wt	F74W	-21.339964
cov2_spike_wt	T75K	-8.115255
cov2_spike_wt	T75R	-16.684265
cov2_spike_wt	T75H	-21.888044
cov2_spike_wt	T75E	-21.620842
cov2_spike_wt	T75D	-22.02551
cov2_spike_wt	T75N	-19.82259
cov2_spike_wt	T75Q	-20.186008
cov2_spike_wt	T75T	0
cov2_spike_wt	T75S	-19.80918
cov2_spike_wt	T75C	-32.47912
cov2_spike_wt	T75G	-20.099144
cov2_spike_wt	T75A	-14.484219
cov2_spike_wt	T75V	-23.084587
cov2_spike_wt	T75L	-28.908684
cov2_spike_wt	T75I	-18.113853
cov2_spike_wt	T75M	-28.143658
cov2_spike_wt	T75P	-22.075203
cov2_spike_wt	T75Y	-25.06522
cov2_spike_wt	T75F	-31.101889
cov2_spike_wt	T75W	-30.944548
cov2_spike_wt	N76K	-12.698341
cov2_spike_wt	N76R	-19.53461
cov2_spike_wt	N76H	-22.654419
cov2_spike_wt	N76E	-20.271227
cov2_spike_wt	N76D	-16.68182
cov2_spike_wt	N76N	0
cov2_spike_wt	N76Q	-25.139711
cov2_spike_wt	N76T	-15.104378
cov2_spike_wt	N76S	-10.76922
cov2_spike_wt	N76C	-22.938852
cov2_spike_wt	N76G	-20.260546
cov2_spike_wt	N76A	-19.336369
cov2_spike_wt	N76V	-21.271545
cov2_spike_wt	N76L	-18.796734
cov2_spike_wt	N76I	-11.350674
cov2_spike_wt	N76M	-20.478851
cov2_spike_wt	N76P	-22.499178
cov2_spike_wt	N76Y	-17.451769
cov2_spike_wt	N76F	-15.945487
cov2_spike_wt	N76W	-22.837414
cov2_spike_wt	V77K	-22.259455
cov2_spike_wt	V77R	-21.463276
cov2_spike_wt	V77H	-28.982166
cov2_spike_wt	V77E	-20.964567
cov2_spike_wt	V77D	-22.50457
cov2_spike_wt	V77N	-22.201662
cov2_spike_wt	V77Q	-19.829927
cov2_spike_wt	V77T	-24.423264
cov2_spike_wt	V77S	-20.230936
cov2_spike_wt	V77C	-24.248028
cov2_spike_wt	V77G	-17.141893
cov2_spike_wt	V77A	-12.219479
cov2_spike_wt	V77V	0
cov2_spike_wt	V77L	-14.4659
cov2_spike_wt	V77I	-14.031986
cov2_spike_wt	V77M	-32.430588
cov2_spike_wt	V77P	-28.316006
cov2_spike_wt	V77Y	-21.218447
cov2_spike_wt	V77F	-15.211533
cov2_spike_wt	V77W	-30.332047
cov2_spike_wt	Y78K	-27.436157
cov2_spike_wt	Y78R	-17.70842
cov2_spike_wt	Y78H	-18.67925
cov2_spike_wt	Y78E	-21.662645
cov2_spike_wt	Y78D	-20.356281
cov2_spike_wt	Y78N	-13.466137
cov2_spike_wt	Y78Q	-19.680586
cov2_spike_wt	Y78T	-22.692823
cov2_spike_wt	Y78S	-17.651747
cov2_spike_wt	Y78C	-17.645672
cov2_spike_wt	Y78G	-23.426102
cov2_spike_wt	Y78A	-23.086918
cov2_spike_wt	Y78V	-14.685973
cov2_spike_wt	Y78L	-18.873308
cov2_spike_wt	Y78I	-23.3805
cov2_spike_wt	Y78M	-26.42099
cov2_spike_wt	Y78P	-21.580214
cov2_spike_wt	Y78Y	0
cov2_spike_wt	Y78F	-10.515955
cov2_spike_wt	Y78W	-23.309025
cov2_spike_wt	A79K	-21.671246
cov2_spike_wt	A79R	-23.30002
cov2_spike_wt	A79H	-26.520096
cov2_spike_wt	A79E	-19.080582
cov2_spike_wt	A79D	-18.253838
cov2_spike_wt	A79N	-21.13746
cov2_spike_wt	A79Q	-32.824757
cov2_spike_wt	A79T	-17.55383
cov2_spike_wt	A79S	-9.73345
cov2_spike_wt	A79C	-22.18639
cov2_spike_wt	A79G	-21.613771
cov2_spike_wt	A79A	0
cov2_spike_wt	A79V	-15.783484
cov2_spike_wt	A79L	-18.034294
cov2_spike_wt	A79I	-27.352844
cov2_spike_wt	A79M	-28.03277
cov2_spike_wt	A79P	-18.96757
cov2_spike_wt	A79Y	-23.40525
cov2_spike_wt	A79F	-20.972158
cov2_spike_wt	A79W	-24.405603
cov2_spike_wt	D80K	-18.8877
cov2_spike_wt	D80R	-21.135126
cov2_spike_wt	D80H	-21.980444
cov2_spike_wt	D80E	-13.540138
cov2_spike_wt	D80D	0
cov2_spike_wt	D80N	-16.721113
cov2_spike_wt	D80Q	-20.659504
cov2_spike_wt	D80T	-19.148235
cov2_spike_wt	D80S	-17.989895
cov2_spike_wt	D80C	-24.545937
cov2_spike_wt	D80G	-13.276094
cov2_spike_wt	D80A	-13.517787
cov2_spike_wt	D80V	-19.825657
cov2_spike_wt	D80L	-19.341545
cov2_spike_wt	D80I	-15.445842
cov2_spike_wt	D80M	-25.344826
cov2_spike_wt	D80P	-21.574772
cov2_spike_wt	D80Y	-20.52925
cov2_spike_wt	D80F	-23.54588
cov2_spike_wt	D80W	-17.331408
cov2_spike_wt	S81K	-26.69496
cov2_spike_wt	S81R	-19.620264
cov2_spike_wt	S81H	-25.544195
cov2_spike_wt	S81E	-19.888378
cov2_spike_wt	S81D	-21.20957
cov2_spike_wt	S81N	-17.825249
cov2_spike_wt	S81Q	-30.39563
cov2_spike_wt	S81T	-18.961485
cov2_spike_wt	S81S	0
cov2_spike_wt	S81C	-18.816086
cov2_spike_wt	S81G	-17.529755
cov2_spike_wt	S81A	-17.160547
cov2_spike_wt	S81V	-20.36778
cov2_spike_wt	S81L	-12.075533
cov2_spike_wt	S81I	-26.562565
cov2_spike_wt	S81M	-33.865967
cov2_spike_wt	S81P	-12.519163
cov2_spike_wt	S81Y	-14.351428
cov2_spike_wt	S81F	-12.55964
cov2_spike_wt	S81W	-26.713146
cov2_spike_wt	F82K	-19.655642
cov2_spike_wt	F82R	-8.318298
cov2_spike_wt	F82H	-12.870233
cov2_spike_wt	F82E	-16.31592
cov2_spike_wt	F82D	-18.914614
cov2_spike_wt	F82N	-11.657502
cov2_spike_wt	F82Q	-23.738396
cov2_spike_wt	F82T	-15.579989
cov2_spike_wt	F82S	-11.117002
cov2_spike_wt	F82C	-9.983712
cov2_spike_wt	F82G	-16.076832
cov2_spike_wt	F82A	-13.795761
cov2_spike_wt	F82V	-15.8192
cov2_spike_wt	F82L	-10.534796
cov2_spike_wt	F82I	-16.829012
cov2_spike_wt	F82M	-19.680254
cov2_spike_wt	F82P	-9.925608
cov2_spike_wt	F82Y	-7.8250527
cov2_spike_wt	F82F	0
cov2_spike_wt	F82W	-12.736089
cov2_spike_wt	V83K	-10.086877
cov2_spike_wt	V83R	-12.219237
cov2_spike_wt	V83H	-18.11568
cov2_spike_wt	V83E	-13.154279
cov2_spike_wt	V83D	-15.784955
cov2_spike_wt	V83N	-15.81063
cov2_spike_wt	V83Q	-8.348019
cov2_spike_wt	V83T	-16.908684
cov2_spike_wt	V83S	-18.77097
cov2_spike_wt	V83C	-17.63777
cov2_spike_wt	V83G	-9.922529
cov2_spike_wt	V83A	-12.319846
cov2_spike_wt	V83V	0
cov2_spike_wt	V83L	-9.477655
cov2_spike_wt	V83I	-14.538465
cov2_spike_wt	V83M	-20.819996
cov2_spike_wt	V83P	-18.413502
cov2_spike_wt	V83Y	-15.098066
cov2_spike_wt	V83F	-13.284577
cov2_spike_wt	V83W	-23.674257
cov2_spike_wt	I84K	-8.774521
cov2_spike_wt	I84R	-13.340332
cov2_spike_wt	I84H	-17.818024
cov2_spike_wt	I84E	-15.369212
cov2_spike_wt	I84D	-14.852456
cov2_spike_wt	I84N	-13.228488
cov2_spike_wt	I84Q	-10.214683
cov2_spike_wt	I84T	-12.872134
cov2_spike_wt	I84S	-17.495577
cov2_spike_wt	I84C	-14.984607
cov2_spike_wt	I84G	-20.304504
cov2_spike_wt	I84A	-20.606323
cov2_spike_wt	I84V	-11.390823
cov2_spike_wt	I84L	-10.28842
cov2_spike_wt	I84I	0
cov2_spike_wt	I84M	-13.296933
cov2_spike_wt	I84P	-23.72653
cov2_spike_wt	I84Y	-16.34452
cov2_spike_wt	I84F	-18.163433
cov2_spike_wt	I84W	-23.00369
cov2_spike_wt	R85K	-6.86471
cov2_spike_wt	R85R	0
cov2_spike_wt	R85H	-22.131386
cov2_spike_wt	R85E	-19.462477
cov2_spike_wt	R85D	-19.426826
cov2_spike_wt	R85N	-14.379725
cov2_spike_wt	R85Q	-16.302622
cov2_spike_wt	R85T	-15.589817
cov2_spike_wt	R85S	-9.224087
cov2_spike_wt	R85C	-25.47892
cov2_spike_wt	R85G	-9.557972
cov2_spike_wt	R85A	-20.157389
cov2_spike_wt	R85V	-17.778875
cov2_spike_wt	R85L	-13.456193
cov2_spike_wt	R85I	-15.393496
cov2_spike_wt	R85M	-17.781673
cov2_spike_wt	R85P	-14.257934
cov2_spike_wt	R85Y	-18.47969
cov2_spike_wt	R85F	-17.107777
cov2_spike_wt	R85W	-22.372074
cov2_spike_wt	G86K	-27.196514
cov2_spike_wt	G86R	-21.337048
cov2_spike_wt	G86H	-34.80351
cov2_spike_wt	G86E	-23.732626
cov2_spike_wt	G86D	-23.52823
cov2_spike_wt	G86N	-25.285063
cov2_spike_wt	G86Q	-28.597757
cov2_spike_wt	G86T	-31.922897
cov2_spike_wt	G86S	-21.432922
cov2_spike_wt	G86C	-24.87314
cov2_spike_wt	G86G	0
cov2_spike_wt	G86A	-22.586214
cov2_spike_wt	G86V	-17.882328
cov2_spike_wt	G86L	-27.864338
cov2_spike_wt	G86I	-30.362984
cov2_spike_wt	G86M	-35.20215
cov2_spike_wt	G86P	-30.727594
cov2_spike_wt	G86Y	-30.35269
cov2_spike_wt	G86F	-27.909071
cov2_spike_wt	G86W	-31.2346
cov2_spike_wt	D87K	-19.375532
cov2_spike_wt	D87R	-17.518665
cov2_spike_wt	D87H	-18.659792
cov2_spike_wt	D87E	-12.550827
cov2_spike_wt	D87D	0
cov2_spike_wt	D87N	-21.672369
cov2_spike_wt	D87Q	-23.578003
cov2_spike_wt	D87T	-24.45994
cov2_spike_wt	D87S	-20.601341
cov2_spike_wt	D87C	-23.05701
cov2_spike_wt	D87G	-8.905471
cov2_spike_wt	D87A	-14.210574
cov2_spike_wt	D87V	-16.468775
cov2_spike_wt	D87L	-18.41075
cov2_spike_wt	D87I	-24.749197
cov2_spike_wt	D87M	-26.608425
cov2_spike_wt	D87P	-21.901833
cov2_spike_wt	D87Y	-19.270206
cov2_spike_wt	D87F	-23.794584
cov2_spike_wt	D87W	-25.194221
cov2_spike_wt	E88K	-10.229716
cov2_spike_wt	E88R	-23.321634
cov2_spike_wt	E88H	-24.8711
cov2_spike_wt	E88E	0
cov2_spike_wt	E88D	-16.156364
cov2_spike_wt	E88N	-24.86901
cov2_spike_wt	E88Q	-16.98718
cov2_spike_wt	E88T	-22.600382
cov2_spike_wt	E88S	-24.256918
cov2_spike_wt	E88C	-39.59718
cov2_spike_wt	E88G	-20.728403
cov2_spike_wt	E88A	-14.044645
cov2_spike_wt	E88V	-17.286411
cov2_spike_wt	E88L	-27.285402
cov2_spike_wt	E88I	-24.299353
cov2_spike_wt	E88M	-26.471924
cov2_spike_wt	E88P	-24.518593
cov2_spike_wt	E88Y	-32.504063
cov2_spike_wt	E88F	-22.76648
cov2_spike_wt	E88W	-44.585884
cov2_spike_wt	V89K	-16.732018
cov2_spike_wt	V89R	-19.94197
cov2_spike_wt	V89H	-19.962107
cov2_spike_wt	V89E	-15.177223
cov2_spike_wt	V89D	-20.631956
cov2_spike_wt	V89N	-25.985054
cov2_spike_wt	V89Q	-16.225151
cov2_spike_wt	V89T	-21.888517
cov2_spike_wt	V89S	-20.692642
cov2_spike_wt	V89C	-26.736662
cov2_spike_wt	V89G	-13.584047
cov2_spike_wt	V89A	-16.000353
cov2_spike_wt	V89V	0
cov2_spike_wt	V89L	-12.887157
cov2_spike_wt	V89I	-17.59967
cov2_spike_wt	V89M	-24.16722
cov2_spike_wt	V89P	-23.879976
cov2_spike_wt	V89Y	-18.525269
cov2_spike_wt	V89F	-18.193176
cov2_spike_wt	V89W	-35.78086
cov2_spike_wt	R90K	-10.736186
cov2_spike_wt	R90R	0
cov2_spike_wt	R90H	-19.040382
cov2_spike_wt	R90E	-15.346439
cov2_spike_wt	R90D	-20.008495
cov2_spike_wt	R90N	-17.882483
cov2_spike_wt	R90Q	-16.36728
cov2_spike_wt	R90T	-15.884533
cov2_spike_wt	R90S	-10.517868
cov2_spike_wt	R90C	-27.056725
cov2_spike_wt	R90G	-8.600689
cov2_spike_wt	R90A	-14.974502
cov2_spike_wt	R90V	-16.405577
cov2_spike_wt	R90L	-14.294366
cov2_spike_wt	R90I	-15.394
cov2_spike_wt	R90M	-21.16967
cov2_spike_wt	R90P	-14.828582
cov2_spike_wt	R90Y	-17.79222
cov2_spike_wt	R90F	-16.181446
cov2_spike_wt	R90W	-17.582474
cov2_spike_wt	Q91K	-13.37654
cov2_spike_wt	Q91R	-14.5033
cov2_spike_wt	Q91H	-9.764641
cov2_spike_wt	Q91E	-16.456192
cov2_spike_wt	Q91D	-22.585163
cov2_spike_wt	Q91N	-18.30617
cov2_spike_wt	Q91Q	0
cov2_spike_wt	Q91T	-24.991459
cov2_spike_wt	Q91S	-31.42809
cov2_spike_wt	Q91C	-24.33482
cov2_spike_wt	Q91G	-16.070885
cov2_spike_wt	Q91A	-27.118351
cov2_spike_wt	Q91V	-14.131133
cov2_spike_wt	Q91L	-12.962452
cov2_spike_wt	Q91I	-21.878544
cov2_spike_wt	Q91M	-25.947758
cov2_spike_wt	Q91P	-20.569012
cov2_spike_wt	Q91Y	-17.446592
cov2_spike_wt	Q91F	-23.282656
cov2_spike_wt	Q91W	-32.449806
cov2_spike_wt	I92K	-19.066366
cov2_spike_wt	I92R	-22.713894
cov2_spike_wt	I92H	-34.28703
cov2_spike_wt	I92E	-28.850931
cov2_spike_wt	I92D	-29.257387
cov2_spike_wt	I92N	-16.397142
cov2_spike_wt	I92Q	-23.195482
cov2_spike_wt	I92T	-22.863997
cov2_spike_wt	I92S	-25.858356
cov2_spike_wt	I92C	-25.899214
cov2_spike_wt	I92G	-32.114285
cov2_spike_wt	I92A	-29.99109
cov2_spike_wt	I92V	-18.992252
cov2_spike_wt	I92L	-18.842442
cov2_spike_wt	I92I	0
cov2_spike_wt	I92M	-19.437784
cov2_spike_wt	I92P	-35.693447
cov2_spike_wt	I92Y	-26.593664
cov2_spike_wt	I92F	-24.130835
cov2_spike_wt	I92W	-29.39811
cov2_spike_wt	A93K	-25.17559
cov2_spike_wt	A93R	-26.907295
cov2_spike_wt	A93H	-26.515095
cov2_spike_wt	A93E	-18.63329
cov2_spike_wt	A93D	-16.47842
cov2_spike_wt	A93N	-20.989388
cov2_spike_wt	A93Q	-34.42971
cov2_spike_wt	A93T	-17.634892
cov2_spike_wt	A93S	-13.754145
cov2_spike_wt	A93C	-21.147444
cov2_spike_wt	A93G	-17.919632
cov2_spike_wt	A93A	0
cov2_spike_wt	A93V	-16.870163
cov2_spike_wt	A93L	-21.047203
cov2_spike_wt	A93I	-27.155262
cov2_spike_wt	A93M	-30.72356
cov2_spike_wt	A93P	-20.149536
cov2_spike_wt	A93Y	-24.432583
cov2_spike_wt	A93F	-21.770664
cov2_spike_wt	A93W	-27.359844
cov2_spike_wt	P94K	-24.479523
cov2_spike_wt	P94R	-17.316296
cov2_spike_wt	P94H	-24.04891
cov2_spike_wt	P94E	-31.551783
cov2_spike_wt	P94D	-26.534742
cov2_spike_wt	P94N	-23.092793
cov2_spike_wt	P94Q	-30.291147
cov2_spike_wt	P94T	-16.344543
cov2_spike_wt	P94S	-13.705522
cov2_spike_wt	P94C	-19.86819
cov2_spike_wt	P94G	-27.369413
cov2_spike_wt	P94A	-15.202374
cov2_spike_wt	P94V	-29.075937
cov2_spike_wt	P94L	-17.260818
cov2_spike_wt	P94I	-35.996613
cov2_spike_wt	P94M	-37.086163
cov2_spike_wt	P94P	0
cov2_spike_wt	P94Y	-27.403801
cov2_spike_wt	P94F	-21.824303
cov2_spike_wt	P94W	-23.260633
cov2_spike_wt	G95K	-21.082954
cov2_spike_wt	G95R	-11.591614
cov2_spike_wt	G95H	-19.808788
cov2_spike_wt	G95E	-11.311367
cov2_spike_wt	G95D	-14.766459
cov2_spike_wt	G95N	-19.765398
cov2_spike_wt	G95Q	-13.165454
cov2_spike_wt	G95T	-24.217182
cov2_spike_wt	G95S	-16.118921
cov2_spike_wt	G95C	-18.347446
cov2_spike_wt	G95G	0
cov2_spike_wt	G95A	-14.4504175
cov2_spike_wt	G95V	-14.756857
cov2_spike_wt	G95L	-16.523466
cov2_spike_wt	G95I	-19.857426
cov2_spike_wt	G95M	-26.843975
cov2_spike_wt	G95P	-15.235982
cov2_spike_wt	G95Y	-16.157398
cov2_spike_wt	G95F	-17.161667
cov2_spike_wt	G95W	-17.246176
cov2_spike_wt	Q96K	-13.845922
cov2_spike_wt	Q96R	-15.734385
cov2_spike_wt	Q96H	-17.106794
cov2_spike_wt	Q96E	-22.452469
cov2_spike_wt	Q96D	-25.490475
cov2_spike_wt	Q96N	-19.18149
cov2_spike_wt	Q96Q	0
cov2_spike_wt	Q96T	-23.454525
cov2_spike_wt	Q96S	-32.28638
cov2_spike_wt	Q96C	-28.614048
cov2_spike_wt	Q96G	-16.854883
cov2_spike_wt	Q96A	-30.050827
cov2_spike_wt	Q96V	-20.804255
cov2_spike_wt	Q96L	-18.978535
cov2_spike_wt	Q96I	-26.595701
cov2_spike_wt	Q96M	-33.341103
cov2_spike_wt	Q96P	-19.491974
cov2_spike_wt	Q96Y	-21.460852
cov2_spike_wt	Q96F	-27.711292
cov2_spike_wt	Q96W	-30.980001
cov2_spike_wt	T97K	-11.019027
cov2_spike_wt	T97R	-18.179054
cov2_spike_wt	T97H	-15.6388445
cov2_spike_wt	T97E	-13.594524
cov2_spike_wt	T97D	-14.002045
cov2_spike_wt	T97N	-5.5298104
cov2_spike_wt	T97Q	-22.3166
cov2_spike_wt	T97T	0
cov2_spike_wt	T97S	-6.907006
cov2_spike_wt	T97C	-22.120502
cov2_spike_wt	T97G	-15.155456
cov2_spike_wt	T97A	-8.975981
cov2_spike_wt	T97V	-18.443596
cov2_spike_wt	T97L	-19.49848
cov2_spike_wt	T97I	-15.426013
cov2_spike_wt	T97M	-17.72119
cov2_spike_wt	T97P	-12.541052
cov2_spike_wt	T97Y	-14.7878
cov2_spike_wt	T97F	-14.030525
cov2_spike_wt	T97W	-23.472988
cov2_spike_wt	G98K	-28.054327
cov2_spike_wt	G98R	-18.457808
cov2_spike_wt	G98H	-33.06359
cov2_spike_wt	G98E	-24.037457
cov2_spike_wt	G98D	-20.97818
cov2_spike_wt	G98N	-22.625324
cov2_spike_wt	G98Q	-27.908249
cov2_spike_wt	G98T	-31.485985
cov2_spike_wt	G98S	-19.234608
cov2_spike_wt	G98C	-25.75357
cov2_spike_wt	G98G	0
cov2_spike_wt	G98A	-22.439928
cov2_spike_wt	G98V	-20.28622
cov2_spike_wt	G98L	-28.037342
cov2_spike_wt	G98I	-30.5377
cov2_spike_wt	G98M	-38.128105
cov2_spike_wt	G98P	-30.791904
cov2_spike_wt	G98Y	-27.172602
cov2_spike_wt	G98F	-25.463943
cov2_spike_wt	G98W	-23.30314
cov2_spike_wt	K99K	0
cov2_spike_wt	K99R	-14.004122
cov2_spike_wt	K99H	-18.703495
cov2_spike_wt	K99E	-18.14895
cov2_spike_wt	K99D	-24.988697
cov2_spike_wt	K99N	-11.743881
cov2_spike_wt	K99Q	-18.948084
cov2_spike_wt	K99T	-14.501638
cov2_spike_wt	K99S	-18.305435
cov2_spike_wt	K99C	-17.60469
cov2_spike_wt	K99G	-20.445816
cov2_spike_wt	K99A	-24.559004
cov2_spike_wt	K99V	-17.373184
cov2_spike_wt	K99L	-16.94159
cov2_spike_wt	K99I	-23.893084
cov2_spike_wt	K99M	-24.101948
cov2_spike_wt	K99P	-18.770506
cov2_spike_wt	K99Y	-24.56459
cov2_spike_wt	K99F	-23.728527
cov2_spike_wt	K99W	-33.23638
cov2_spike_wt	I100K	-15.503371
cov2_spike_wt	I100R	-13.396875
cov2_spike_wt	I100H	-26.116968
cov2_spike_wt	I100E	-25.431055
cov2_spike_wt	I100D	-24.88375
cov2_spike_wt	I100N	-16.023565
cov2_spike_wt	I100Q	-11.067646
cov2_spike_wt	I100T	-22.417175
cov2_spike_wt	I100S	-24.37449
cov2_spike_wt	I100C	-26.11038
cov2_spike_wt	I100G	-23.729425
cov2_spike_wt	I100A	-27.771896
cov2_spike_wt	I100V	-15.390373
cov2_spike_wt	I100L	-16.093748
cov2_spike_wt	I100I	0
cov2_spike_wt	I100M	-12.351593
cov2_spike_wt	I100P	-32.028584
[truncated: 2,463 more rows]
